# Supplementary material for: SHMT2 reduces fatty liver but is necessary for liver inflammation and fibrosis in mice
Source: Commun Biol. 2024 Feb 12;7:173. doi: 10.1038/s42003-024-05861-y (PMC10861579; doi:10.1038/s42003-024-05861-y)
Supplement: Supplementary file 4 — Supplementary Data 1 [file 42003_2024_5861_MOESM4_ESM.xlsx]

## Sheet: data_normalized
Supplementary Data 1: Normalized metabolite levels in the mouse livers
Label	KO	KO	KO	KO	KO	WT	WT	WT	WT	WT
UDP-glucose	-0.66185	-0.203702	-0.332359	0.265188	-0.304979	0.518551	0.0267843	0.101448	0.965748	-0.374828
1-Methylnicotinamide	-0.638917	0.191866	-0.840392	-0.284382	-0.0336039	0.376579	0.325757	0.318928	0.441049	0.143116
Sorbitol	-0.550791	-0.377968	-0.317323	0.214466	-0.267811	-0.166207	0.251127	0.307614	0.604469	0.302424
Betaine	-0.273665	-0.138568	-0.184598	-0.471541	-0.259713	0.106876	0.337975	0.303308	0.247079	0.332848
Hippurate	-0.28539	-0.719779	-0.133455	0.327303	-0.257698	-0.133441	-0.000533567	-0.0106505	0.278115	0.935529
Uridine diphosphate-N-acetylglucosamine	-0.784379	-0.224223	-0.300744	0.361573	-0.411704	0.326776	0.0107338	0.146338	0.744187	0.131442
Imidazoleacetic acid	-0.490887	-0.339598	-0.204512	0.0371141	-0.177673	-0.186698	0.218326	0.253622	0.384298	0.506006
Dephospho-CoA	-0.298184	-0.432404	-0.415195	0.296402	-0.383926	0.324213	0.405673	0.341745	0.463905	-0.30223
Taurolithocholate	-0.0992661	-0.126795	-0.248668	-0.427643	-0.1588	0.236737	-0.086316	0.156929	0.51808	0.235742
Phenylacetylglutamine	-0.292614	-0.238385	-0.040205	-0.17216	-0.238205	0.194403	0.132834	0.16279	0.280107	0.211434
CDP-ethanolamine	-0.240367	-0.0847289	-0.0902993	0.0618313	-0.521399	0.107398	0.237346	0.136927	0.169964	0.223329
Glucuronate	-0.29284	-0.0320438	-0.183258	-0.0580115	-0.205552	0.109032	0.13981	0.134109	0.151316	0.237437
Tyrosine	-0.265056	-0.180236	-0.15338	0.0251249	-0.0803447	0.18919	0.0742039	0.144839	0.287929	-0.0422703
UMP	-0.213315	-0.275861	0.0803663	-0.0482019	-0.0902452	-0.113956	-0.0504665	-0.0316624	0.289714	0.453628
N-Acetylornithine	-0.236941	-0.172693	-0.243044	0.09922	-0.0896519	-0.00271877	0.220872	0.163583	0.206158	0.0552153
Cystathionine	-0.207519	0.112978	-0.0837763	-0.145056	-0.242051	0.0748513	0.179011	0.187188	0.210651	-0.0862767
Homoserine	-0.110036	-0.169875	0.116092	-0.363862	-0.0948071	0.0170855	0.209751	0.0613535	0.275422	0.0588759
Lactate	-0.156232	-0.346956	0.0719581	0.00709725	-0.144149	0.0352386	0.0531692	0.119326	0.238352	0.122197
Tryptophan	-0.048423	-0.17262	-0.0545468	-0.097927	-0.13081	0.0845425	0.175066	0.137947	0.196832	-0.0900614
Serine	-0.238276	0.0792183	-0.152089	0.022186	-0.194398	0.181883	0.125206	0.0781609	0.0766122	0.0214969
Choline	-0.0932422	-0.0916684	-0.0189877	-0.147431	-0.108299	0.0103807	0.126016	0.154212	0.120471	0.0485493
Threonine	-0.114532	-0.107207	0.0709618	-0.136811	-0.149526	0.116972	0.0728242	0.18252	0.157428	-0.0926302
Cysteine	-0.321508	-0.115438	-0.0454051	0.100045	-0.0847329	0.147818	0.0851646	0.0635996	0.121491	0.0489655
Ursodeoxycholic acid	-0.0375653	-0.0524801	-0.144194	-0.0431904	-0.114565	0.0655391	-0.0241713	-0.0915235	0.243019	0.199131
Folic acid	0.0215367	0.0841354	-0.202431	-0.148912	-0.186558	0.0700744	-0.00279875	0.100981	0.205511	0.0584607
Phenyllactic acid	-0.0412297	-0.181128	0.0129825	-0.132046	-0.0858251	0.066835	0.211845	0.128164	0.130213	-0.109811
Fructose 1,6-bisphosphate	-0.534197	-0.454172	-0.034591	0.403161	0.0172445	-0.087416	-0.0234523	0.133228	0.171149	0.409046
Proline	-0.0898688	-0.245976	0.138765	-0.0565606	-0.159545	0.105524	0.114926	0.181091	0.134194	-0.12255
Phenylalanine	-0.0421272	-0.177414	0.0987628	-0.142692	-0.121216	0.0698858	0.155738	0.160763	0.105834	-0.107535
L-Pipecolate	-0.0250213	-0.207487	0.0238816	-0.0732586	-0.10142	0.0744797	0.136983	0.109427	0.0228564	0.0395587
Ethanolamine	-0.0437762	-0.0760609	0.0543672	-0.173022	-0.123768	-0.00945208	0.183988	0.097781	0.121372	-0.0314291
Histidine	-0.0678981	-0.185992	0.0191015	-0.0862049	-0.0377448	0.0834469	0.115622	0.0536951	0.166543	-0.0605686
2-Keto-D-gluconic acid	-0.195986	0.0329853	-0.0675937	-0.0210104	-0.0795305	-0.00177795	0.0941534	0.00714302	0.0846625	0.146954
Thiamine pyrophosphate	-0.131346	0.0362902	-0.191498	0.051257	-0.0981254	0.0489644	0.0850186	0.0586681	0.00196294	0.138808
ADP-ribose	-0.155071	-0.0586729	-0.155919	0.0801032	0.014058	-0.0551133	0.0212368	-0.101577	0.309118	0.101837
Indole-3-carboxylic acid	-0.152991	-0.0237862	-0.0639728	-0.0704212	-0.00117312	0.0325116	0.177829	0.12572	-0.0753534	0.0516374
3-Hydroxybutyryl-CoA	-0.182481	-0.038075	-0.0917068	0.131098	-0.1458	0.0470471	0.158292	0.00741041	0.0787816	0.0354335
N-Acetylglutamine	-0.131298	-0.257142	0.186356	-0.117367	-0.03557	-0.0360195	-0.0855981	0.0780176	0.154671	0.243949
Ornithine	-0.0288835	-0.0159057	-0.0253726	-0.187794	-0.0490955	0.110026	0.139945	0.0767112	0.128667	-0.148298
Hydroxyisocaproic acid	0.00767971	0.0136319	-0.0517762	-0.0652319	-0.21071	0.0672964	0.163913	-0.0897499	0.109854	0.0550939
Glutamate	-0.0442256	-0.137547	0.0761296	-0.208372	0.0212393	-0.070762	0.121522	0.13539	0.178871	-0.0722458
dATP	0.0540895	0.228757	0.1428	-0.125368	-0.779437	0.106229	0.231094	0.162296	0.0128274	-0.0332883
N-Methyl-D-aspartic acid	-0.0935423	-0.0862638	0.0724583	-0.128528	-0.0198055	0.0287516	0.186148	0.0546748	0.107397	-0.12129
Taurochenodeoxycholate	0.0888857	-0.0613891	-0.152348	-0.0177736	-0.10303	0.0805634	-0.026807	-0.0830538	0.188157	0.086796
IMP	-0.253229	0.0367302	-0.104009	0.0282096	0.0400944	0.116763	-0.0108205	0.050253	0.101077	-0.00506915
Asparagine	-0.294066	0.172533	-0.194247	0.193901	-0.0968371	0.291838	0.136511	-0.0489493	0.0787376	-0.239421
Arginine	-0.133548	-0.0131419	0.000223452	-0.155501	0.123943	0.0791929	-0.0122086	0.10958	0.275028	-0.273568
Asymmetric dimethylarginine	-0.0313378	-0.193499	0.0838964	-0.0977031	-6.46002e-05	0.00603557	0.125253	0.0786979	0.163925	-0.135203
N-Acetyl-L-alanine	-0.111248	-0.109556	0.132627	-0.0602196	-0.0494286	0.0211789	0.16677	0.136407	0.10621	-0.23274
Coenzyme A	-0.0908551	-0.122089	-0.19615	0.304583	-0.068175	0.136816	0.216133	0.0299468	0.196306	-0.406515
Gluconate	-0.0765958	-0.0797578	0.185975	-0.268038	-0.017828	-0.0697169	0.18828	0.14684	0.0966324	-0.10579
Valine	-0.0181588	-0.0985366	0.1131	-0.130059	-0.081794	0.0804054	0.113487	0.107052	0.0778896	-0.163385
Methionine	-0.145228	0.0519254	-0.100176	0.0757824	-0.0758039	0.112894	0.105435	-0.000478035	0.0517316	-0.0760827
Linoleoylcarnitine	-0.178398	-0.0972191	-0.0719012	0.153125	0.0410673	-0.210456	0.0199667	0.0396567	0.237143	0.0670148
GTP	-0.122668	0.0546889	-0.0175345	0.279954	-0.152164	-0.434102	0.0429076	-0.0910877	0.466519	-0.0265128
Glutathione	-0.281501	-0.420545	0.0625442	0.280486	0.0336836	0.114205	-0.0584332	-0.0221495	0.18097	0.11074
Palmitoylcarnitine	-0.0314782	-0.0120107	-0.0237801	0.00543074	-0.0504973	-0.24343	0.00826508	0.0353267	0.185365	0.126809
stearoylcarnitine	0.189321	0.224583	0.0547888	-0.343408	0.238336	-1.1141	0.165678	0.273238	0.195312	0.116249
Succinate	0.0775405	-0.0660868	0.0520919	-0.0773656	-0.0856349	0.141276	0.350619	0.0185425	-0.210133	-0.200849
Pyruvate	-0.109301	-0.11208	-0.0278968	0.129854	-0.0419917	0.00893576	0.0618728	0.0570047	0.132713	-0.0991101
AMP	-0.216395	0.101022	-0.143118	0.107113	-0.0210961	0.0323036	0.0824795	-0.031797	0.102908	-0.0134205
dCMP	-0.00371584	-0.0224958	0.120022	-0.254231	0.0167687	-0.118744	0.0592429	0.190469	0.1381	-0.125415
Isoleucine	-0.0508376	-0.0586293	0.129661	-0.0652005	-0.0925407	0.0328842	0.160685	0.0641747	0.0600045	-0.180201
Aspartate	-0.0408139	-0.11892	0.071642	-0.0357156	-0.00984232	-0.00600564	0.0962933	0.0652355	0.128397	-0.15027
Citrulline	0.0411547	0.103791	-0.0116802	-0.250154	-0.0319572	0.0199793	0.13806	0.0675981	0.0339405	-0.110731
1-Methylhistidine	0.0428265	0.0304619	0.144881	-0.3348	-0.064626	0.0848294	-0.00336696	0.121938	0.0263733	-0.0485178
L-Dihydroorotate	0.0101955	0.163987	0.0189883	-0.295728	-0.0390475	-0.0191532	0.156683	0.0550732	0.0774284	-0.128426
Lysine	-0.0104854	-0.0843898	0.105597	-0.142562	0.010819	0.0984428	0.137116	0.0173632	0.0377767	-0.169677
Acetyllysine	-0.0447087	0.00146679	0.17586	-0.189846	-0.0858435	0.0168193	0.0810644	0.040804	0.0219031	-0.0175191
Homocysteic acid	-0.0972596	0.116385	-0.158008	0.156103	-0.10486	0.110126	0.0482391	0.0122117	0.000245774	-0.0831827
ADP	-0.112214	0.0994486	-0.0782831	0.120451	-0.108796	0.0243569	0.0740231	-0.0434186	0.0439402	-0.019507
Argininosuccinic acid	-0.129962	-0.0816378	0.14747	-0.101472	0.0656541	0.0152953	0.0570654	0.0997818	0.0597871	-0.131981
Glucosamine	0.142612	-0.23909	-0.0474406	0.044423	-0.0049165	-0.0580824	-0.00349617	-0.0309602	-0.0274892	0.22444
Alanine	-0.00109807	-0.125805	0.154963	-0.135267	0.0066159	0.0170444	0.106408	0.0431299	0.0815076	-0.147499
CDP	-0.162805	0.0208544	-0.0873905	0.308526	-0.120295	-0.164808	-0.0773043	0.132048	0.14714	0.00403433
dUMP	-0.00512198	0.0764249	-0.0288046	-0.0168528	-0.0659123	0.0139176	0.123355	0.0165827	-0.00533593	-0.108253
Nicotinic acid	-0.00473261	0.0789757	-0.0625172	-0.0738445	0.0375447	0.0629003	0.167454	0.0352327	-0.10585	-0.135163
Methionine sulfoxide	0.0553722	-0.0827682	0.242607	-0.243893	-0.105818	-0.0683392	0.145568	0.0311859	0.037094	-0.0110092
Serotonin	0.243234	-0.128156	0.115462	0.129327	-0.115042	0.118705	0.38697	0.134734	0.0376396	-0.922871
Guanosine	0.0978399	-0.144397	0.158256	-0.155341	-0.0333825	-0.0870982	0.0858278	0.113467	0.0878798	-0.123051
deoxyinosine	0.184891	-0.265817	-0.170871	0.225074	-0.116476	0.0157291	0.156464	0.061824	-0.0690533	-0.021765
dAMP	-0.050799	-0.0663357	0.190164	-0.150583	0.00460425	-0.0741938	0.0821013	0.0891481	0.0335653	-0.0576718
Taurine	-0.0103798	-0.00957772	-0.0236887	0.0367198	0.0170424	0.190662	0.0823424	-0.021	-0.223373	-0.0387469
N-Phenylacetylglycine	0.0147538	-0.20215	0.18638	0.184857	-0.283265	-0.0658722	-0.0442054	0.0644448	0.0854733	0.0595841
Malonyl-CoA	-0.0827303	0.0868594	-0.0444271	0.0659559	-0.042225	-0.00378785	0.0603571	-0.0369768	-0.0024476	-0.000577717
AICAR	0.00838331	-0.00977492	-0.079201	0.124636	0.0193378	0.328073	-0.0272877	-0.085532	-0.114767	-0.163867
Taurodeoxycholate	0.101106	0.0503219	-0.0316017	-0.112246	0.0509982	0.261739	-0.147585	-0.229241	0.135204	-0.0786955
Imidazole	-0.0178099	0.0369855	0.0724383	0.0902002	-0.186979	-0.0958826	0.0761948	0.0243464	0.00620355	-0.00569727
ATP	-0.0930524	0.151929	-0.0760381	0.0845147	-0.0664243	-0.00900886	0.110868	-0.0787301	-0.00108984	-0.0229678
Xanthine	-0.0180374	-0.0522311	0.18804	-0.123878	-0.0209866	-0.10545	0.138683	0.0456613	0.0055092	-0.0573104
L-Kynurenine	0.234981	0.0435462	-0.11485	-0.222649	0.0932824	0.181332	0.189634	0.114949	-0.0507685	-0.469457
Spermine	-0.0547022	0.06844	-0.019981	0.0832318	-0.0560126	0.0268255	0.0482125	-0.0363069	-0.0356851	-0.0240219
Carnitine	0.0798326	-0.100127	0.0635218	-0.0211245	0.0413912	0.207499	0.162264	0.0290909	-0.214334	-0.248014
dTMP	-0.113668	0.0497449	-0.0487511	0.127707	0.0182263	-0.111741	0.00904926	0.0659938	0.0293763	-0.025937
Sarcosine	0.0922846	-0.11161	0.160837	-0.187443	0.013642	-0.0242574	0.0129362	0.0886315	0.0914945	-0.136515
Thymine	0.12734	0.102578	-0.0762946	-0.076955	-0.0417526	0.157497	0.123118	0.00924989	-0.124311	-0.20047
UDP	-0.278231	-0.00790046	-0.113715	0.360738	-0.000396401	-0.141605	0.0901592	-0.0556852	0.133524	0.0131123
2'-Deoxyguanosine	0.14561	-0.0373432	0.189713	-0.259662	-0.0468201	-0.162093	0.0190844	0.0379507	0.209698	-0.0961373
DL-2-Aminooctanoic acid	0.00648225	-0.00434663	-0.0855314	0.162714	-0.0301022	0.0151761	0.0185132	0.0613383	-0.0214487	-0.122795
6-Phospho-D-gluconate	-0.174732	-0.0376061	0.0634051	0.164451	0.0384378	-0.160615	-0.0447529	-0.00236756	0.0905948	0.0631855
5-Deoxyribose-1-phosphate	-0.0324784	0.0775997	-0.00865085	0.0601794	-0.0362261	-0.0574233	-0.0216656	-0.0136956	0.02273	0.00963066
Flavin adenine dinucleotide	-0.0479168	0.0626453	-0.0436242	0.126154	-0.0363375	-0.0273166	0.0228063	-0.0488801	-0.0118349	0.00430475
Phosphorylcholine	-0.0630683	0.144095	-0.00523084	0.0358603	-0.0242264	-0.090425	0.0506462	-0.0189652	-0.16437	0.135685
L-Acetylcarnitine	0.172163	0.0790687	0.0471319	-0.394972	0.104613	0.0452914	0.249125	0.0935755	-0.323475	-0.0725223
4-Aminobutanoate	0.0607631	-0.184854	0.200723	-0.114394	0.0397463	0.0128742	-0.0241832	0.0703863	0.0542977	-0.11536
Nicotinamide	-0.0370316	0.0856379	-0.0365538	0.076938	-0.0135273	0.0236865	0.043789	-0.0529887	-0.0241832	-0.0657668
Glutamine	-0.312621	0.434388	-0.0619095	0.203975	-0.31264	0.123268	-0.0164556	-0.167943	-0.0332493	0.143187
Picolinic acid	-0.0193058	0.0853692	-0.0506161	0.0805606	-0.0105139	0.0270887	0.0529474	-0.0496389	-0.0162557	-0.0996354
Urea	0.0386343	0.0507293	-0.0524281	0.0905795	-0.0377514	0.103038	0.00861494	-0.0497682	-0.0367796	-0.114869
Hypoxanthine	0.0571448	0.0315614	0.0841799	-0.0620328	-0.0389591	-0.0378788	0.0539912	0.0151605	-0.0140903	-0.0890768
Dimethylglycine	0.0919091	-0.106203	0.136773	-0.0355162	-0.0127107	-0.158495	0.0939961	0.0733598	0.0470255	-0.130139
Spermidine	-0.0186312	-0.0707422	-0.099846	0.431229	-0.225077	0.196104	-0.0401874	0.0932652	-0.200124	-0.0659902
Deoxycytidine	0.0943682	0.188005	-0.0439022	-0.160731	0.0313345	0.122589	0.141463	0.066376	-0.220594	-0.218908
Guanine	0.128235	0.0778066	0.0935012	-0.200349	0.013606	-0.119178	0.121915	0.0949777	0.101449	-0.311963
Pyroglutamic acid	0.101767	0.134905	-0.049908	0.0336176	-0.134343	0.00740867	0.0929436	0.00799125	-0.117752	-0.0766309
Pantothenate	0.0138094	0.0814488	0.0204565	0.0101655	0.0210833	0.103528	0.138588	0.0205492	-0.17091	-0.238719
Indole	-0.0244908	0.0942007	0.129532	-0.0512244	-0.0291231	0.0361144	-0.127748	-0.092323	-0.0863309	0.151394
Nicotinic acid adenine dinucleotide	-0.126661	0.0264494	0.0783883	0.123291	-0.00533608	-0.0102129	-0.0123705	-0.0783522	-0.0350978	0.0399014
dGTP	0.0258531	0.180697	0.040787	0.140399	-0.210712	-0.394293	0.180642	0.0672023	0.01631	-0.046885
Acetyl-CoA	-0.0705373	-0.0268014	0.0271349	0.18958	-0.0111642	-0.0380926	0.0223874	-0.0813235	0.0232834	-0.0344662
Dimethylamine	-0.00525769	0.10579	0.0266821	-0.0266233	0.0363639	0.112222	0.0457965	-0.0411341	-0.135687	-0.118153
N-Acetyl-D-glucosamine	-0.0735803	-0.028618	0.0821585	0.129669	0.00816658	0.020742	0.0178398	-0.0419715	-0.111738	-0.0026674
Pyridoxine	0.123021	0.115337	-0.016477	-0.0510228	0.0185419	-0.0204489	0.2118	0.0710965	-0.113615	-0.338232
Taurocholate	-0.03095	-0.0118276	-0.0346602	0.0113947	0.202374	-0.00328504	-0.127221	-0.206341	0.127121	0.0733962
Glycolithocholate	0.0446875	0.143597	-0.174034	0.056936	0.081803	-0.272797	0.0757367	-0.025414	0.028525	0.0409594
Uracil	-0.13287	-0.032334	0.0148772	0.183473	0.0869203	-0.0139754	0.0663415	-0.00792611	-0.0637769	-0.100729
Nicotinamide adenine dinucleotide	-0.0340605	0.135483	-0.0470815	0.0961647	0.00225433	-0.0175843	0.0616703	-0.0634754	-0.0929047	-0.0404657
GMP	-0.105985	0.074246	0.0207052	0.166875	-0.0008668	-0.0898469	-0.00153994	-0.10372	-0.00474741	0.0448799
Propionyl-L-carnitine	-0.0345698	0.12138	0.0142371	0.0694948	-0.0113086	-0.0155967	0.0127434	-0.0634011	-0.07809	-0.0148891
dGMP	0.0165273	0.0480193	-0.0074059	0.0838936	0.017201	-0.0500405	0.00356979	0.00233861	-0.0688892	-0.0452141
Creatinine	0.0913925	-0.180855	0.195332	-0.0222357	0.00582901	-0.103409	0.0073724	-0.00392249	-0.0193944	0.0298911
D-Ribose 5-phosphate	-0.058081	0.0285348	-0.0497603	0.202682	0.03878	-0.105194	-0.0792448	-0.0388494	-0.0074167	0.0685489
Lipoate	0.00942902	0.107423	0.0521293	0.0308826	-0.0335442	0.0013137	-0.0396052	-0.0934224	-0.053797	0.0191916
dGDP	-0.0386156	0.0132454	0.0176055	0.178223	-0.00774107	-0.0840192	-0.017801	-0.0293095	-0.0183848	-0.0132025
Malate	0.0458538	-0.192612	0.273385	-0.118698	0.0532624	-0.0199257	0.0423304	0.0427521	-0.046022	-0.0803255
D-Citramalic acid	-0.0395351	0.0725366	0.113109	0.0750377	0.05475	-0.465094	0.011528	0.066809	-0.0144937	0.125352
GDP	-0.0177324	0.151425	-0.00380208	0.169793	-0.0979951	-0.12879	0.129254	0.0186182	-0.232585	0.0118144
Adenosine 5'-phosphosulfate	0.0921408	0.0146983	-0.0089702	0.115686	-0.0237882	-0.14417	0.0584552	-0.0785829	-0.15368	0.128212
beta-nicotinamide D-ribonucleotide	0.0827835	0.136706	-0.0587806	0.0822659	-0.0537587	-0.14729	0.113129	-0.100543	0.000737374	-0.055249
Uridine	-0.187917	0.131089	0.0182397	0.174392	0.0460904	-0.0670549	0.109352	-0.130205	-0.125502	0.0315165
Fumarate	0.0785469	-0.123374	0.162286	-0.0237166	0.0660798	-0.117916	-0.00461412	0.0589521	0.00777135	-0.104016
D-Erythrose 4-phosphate	-0.236812	0.184605	-0.163396	0.522826	-0.2729	0.0848612	-0.166388	0.0109002	-0.0271289	0.0634325
Riboflavin	0.056335	0.0271732	0.222148	-0.155094	0.00312709	-0.0163362	0.0408184	-0.0324721	-0.0595743	-0.0861253
Hydroxyproline	0.0448464	0.088752	-0.0464086	0.149411	0.00436414	0.00653528	0.1368	-0.0365288	-0.140471	-0.2073
4-Pyridoxate	0.11808	-0.13069	0.236505	-0.0732721	0.0408768	-0.161594	0.00622035	0.0580699	0.0745116	-0.168707
CMP	0.0749725	-0.0732584	0.195787	-0.120843	0.0980847	-0.10949	-0.0342983	-0.0622315	0.0317216	-0.000445592
Flavin Mononucleotide	0.012188	0.0690917	0.0208275	0.16176	-0.0191848	-0.00866193	-0.0347104	-0.0396294	-0.118542	-0.0431385
N-Acetyl-glucosamine 1-phosphate	-0.0588909	0.031153	0.0678466	0.178287	0.0423625	-0.0866116	-0.0172926	-0.0535647	-0.194949	0.0916595
Deoxyadenosine	0.388446	-0.0354706	0.160465	0.0743804	-0.378061	-0.0775711	-0.0397551	0.329806	-0.22616	-0.196079
Creatine	0.269713	-0.172291	0.147159	-0.0187298	-0.0680315	-0.0166812	-0.0269709	-0.0185889	-0.167026	0.0714476
Propionyl-CoA	-0.12903	0.0975624	-0.0205273	0.292454	0.0125295	0.0155643	-0.122711	-0.0811108	0.0282276	-0.0929592
Pyridoxal 5'-phosphate	0.146443	-0.0623847	0.240217	-0.264461	0.0827031	-0.0486108	8.2548e-05	-0.0281091	-0.0845736	0.0186945
Nicotinamide riboside	0.266347	0.0701448	-0.130019	0.0108929	0.0366428	-0.0846455	0.0128508	0.148852	-0.15167	-0.179395
Cytidine	-0.0423163	0.151883	0.201248	0.00270283	-0.0369878	-0.123825	0.0168784	-0.0569331	-0.149062	0.0364114
Leucine	0.233037	-0.163947	0.211212	-0.000464115	-0.0649298	-0.0514424	-0.0280753	-0.0325768	-0.183291	0.0804774
Lithocholic acid	0.145083	0.0363655	0.186976	-0.0802967	-0.0211545	-0.110793	0.0615859	-0.0241783	-0.14878	-0.0448082
Xanthosine	0.0567042	-0.0121455	0.267834	-0.15004	0.0835476	-0.109978	-0.0232169	0.0185195	-0.0109082	-0.120317
Thiamine	0.0766949	0.0362009	-0.00229778	0.163994	0.0597117	0.11158	-0.0191437	-0.115509	-0.0974736	-0.213757
2-Hydroxyglutarate	-0.070576	0.133854	0.00900058	0.194244	0.0756188	-0.202373	-0.131601	-0.0134395	-0.0368799	0.0421525
Valeryl-L carnitine	0.266109	-0.147341	0.0206591	-0.193828	0.322099	0.186613	0.221611	-0.0356463	-0.466799	-0.173477
NADP	0.0371006	0.116487	0.0554807	0.126589	-0.00121793	-0.0873592	-0.0265873	-0.111895	-0.113907	0.00530896
Cytosine	0.191389	0.154129	0.000126581	-0.0166241	0.089911	0.0673918	0.169325	-0.0693378	-0.264502	-0.321809
Adenosine	-0.0099267	-0.108732	0.293416	0.10704	0.0961757	-0.254331	-0.160399	0.0163864	0.0972606	-0.0768887
cAMP	0.0726634	0.0839889	-0.000233383	0.137485	0.104268	-0.200219	0.0336497	-0.0584903	-0.0391273	-0.133985
Xanthurenate	0.0612299	0.0591526	-0.0937623	0.260274	0.110777	-0.0738892	-0.0625713	-0.108868	0.021364	-0.173707
5-Aminolevulinate	0.0574059	0.152506	0.0799719	0.094057	0.0887115	0.0932789	0.0921869	-0.110419	-0.342971	-0.204728
Pyridoxamine	0.0808848	0.109626	0.0201605	0.265151	-0.0669087	-0.0824791	-0.0248062	-0.103942	-0.101897	-0.0957892
Cholesterol sulfate	0.017614	0.137569	0.0495545	0.260225	-0.00357962	-0.179327	-0.0021974	-0.149212	-0.104516	-0.0261307
Thymidine	0.0121444	0.209783	0.00565694	0.155232	0.123392	-0.0816872	0.168795	-0.294108	-0.182098	-0.11711
Deoxyuridine	0.0815159	0.268486	-0.0085103	0.00110663	0.128894	-0.0287836	0.10619	-0.118503	-0.237387	-0.193007
Inosine	-0.0533301	0.0280243	0.334568	0.0806728	0.0755736	-0.316086	-0.0584109	-0.0697121	0.0196649	-0.040965
Biotin	0.259191	0.0371739	0.246078	0.0691741	-0.0432772	-0.136563	0.0837787	0.0868153	-0.090518	-0.511853
N-Acetyl-L-glutamic acid	0.150338	-0.0938778	0.305146	-0.120378	0.187875	-0.123277	-0.0312756	-0.0050887	-0.120228	-0.149234
5-Hydroxyindole-3-acetic acid	0.212705	0.101244	0.329625	-0.101488	-0.0930729	-0.0651135	-0.031514	-0.0254614	-0.177266	-0.149659
Xanthylic acid	-0.181298	0.0893078	0.307777	0.0691168	0.231853	-0.0724762	-0.282107	-0.0621243	-0.127535	0.0274849
Succinyl-CoA	-0.0973716	0.0608566	0.100004	0.365064	0.109533	-0.0810413	0.0366328	-0.194956	-0.141724	-0.156997
Thiamine monophosphate	0.194772	0.14694	0.14148	0.0111048	0.0878701	-0.115459	-0.173225	-0.126341	-0.0239121	-0.14323
UTP	0.60857	-0.00280724	-0.0633141	0.236007	-0.444986	-0.255179	-0.195461	-0.0895211	0.122969	0.0837229
D-Sedoheptulose 7-phosphate	0.200639	0.106681	0.073176	0.14484	0.140124	-0.194834	-0.142865	-0.153725	-0.174621	0.000584515
Kynurenate	0.438128	0.143606	0.287379	-0.260853	0.203975	-0.134426	0.283414	0.080549	-0.655498	-0.386274
L-2-Aminoadipate	0.372341	-0.293608	0.341576	-0.0168015	0.321661	0.127409	-0.0328646	-0.120558	-0.198803	-0.500351
Glycine	0.153291	0.344692	0.152221	0.197753	0.0851901	-0.121104	-0.192373	-0.169585	-0.197134	-0.252951
Glyceraldehyde 3-phosphate	0.158705	0.378218	0.275958	0.167235	0.211843	-0.0195737	-0.625071	-0.00590572	-0.536194	-0.00521544
Anthranilate	0.487642	0.0688628	0.322964	-0.0896201	0.269886	0.134869	-0.0204652	-0.0787764	-0.426351	-0.66901
Putrescine	0.224276	0.312647	0.18474	0.505433	0.0588231	-0.105976	-0.26852	-0.280724	0.129678	-0.760377
Guanidoacetate	0.237055	0.201254	0.273114	0.251282	0.175636	-0.138506	-0.10069	-0.251572	-0.250781	-0.396792
Glycocholate	0.394075	0.528918	0.0228589	0.196624	0.164036	-0.162672	-0.386515	-0.44722	0.0052663	-0.315371
dCTP	0.117034	1.01653	0.127557	0.00554049	0.038105	-0.183735	0.0188909	-0.0475663	-0.561216	-0.531136
