# Supplementary material for: SHMT2 reduces fatty liver but is necessary for liver inflammation and fibrosis in mice
Source: Commun Biol. 2024 Feb 12;7:173. doi: 10.1038/s42003-024-05861-y (PMC10861579; doi:10.1038/s42003-024-05861-y)
Supplement: Supplementary file 5 — Supplementary Data 2 [file 42003_2024_5861_MOESM5_ESM.xlsx]

## Sheet: t_test_1_sort
Supplementary Data 2: Fold change of liver metabolites (HKO vs. fl/fl)
	Fold Change	log2(FC)	t.stat	p.value	#NAME?	FDR
dCTP	4.7849	2.2585	2.3141	0.049369	1.3065	0.19336
Glycocholate	3.3692	1.7524	4.3126	0.0025717	2.5898	0.05372
Putrescine	2.8527	1.5123	3.1397	0.013812	1.8597	0.12293
Guanidoacetate	2.7847	1.4775	8.3203	3.29e-05	4.483	0.0034424
Glyceraldehyde 3-phosphate	2.5492	1.35	3.2608	0.011514	1.9388	0.11392
Anthranilate	2.4121	1.2703	2.3833	0.044314	1.3535	0.18792
Glycine	2.4006	1.2634	7.7146	5.67e-05	4.2467	0.0034424
L-2-Aminoadipate	2.0433	1.0309	1.7387	0.12028	0.9198	0.33856
Kynurenate	1.8308	0.87247	1.6	0.14827	0.82894	0.36821
D-Sedoheptulose 7-phosphate	1.8298	0.87169	6.5565	0.00017726	3.7514	0.0066652
UTP	1.7592	0.81496	0.70445	0.50114	0.30004	0.72473
Thiamine monophosphate	1.715	0.77817	5.8029	0.00040383	3.3938	0.010846
Succinyl-CoA	1.7143	0.77761	2.5428	0.034559	1.4614	0.16868
Xanthylic acid	1.6797	0.74822	2.1041	0.068494	1.1643	0.22985
5-Hydroxyindole-3-acetic acid	1.6141	0.6907	1.9946	0.081193	1.0905	0.26176
N-Acetyl-L-glutamic acid	1.5794	0.65941	1.9586	0.085839	1.0663	0.26455
Biotin	1.5747	0.65509	1.8261	0.10526	0.97773	0.31411
Inosine	1.562	0.64338	2.1405	0.064729	1.1889	0.22126
Cholesterol sulfate	1.5506	0.63278	3.1127	0.014386	1.8421	0.12293
Deoxyuridine	1.5237	0.6076	2.3738	0.044981	1.347	0.18792
Thymidine	1.5169	0.60114	2.3416	0.047299	1.3252	0.19218
Pyridoxamine	1.5026	0.58742	2.877	0.020606	1.686	0.15003
Xanthurenate	1.4767	0.56238	2.445	0.040251	1.3952	0.18017
5-Aminolevulinate	1.4395	0.52559	2.1886	0.060048	1.2215	0.22126
Adenosine	1.4282	0.51418	1.6514	0.13725	0.86247	0.35961
cAMP	1.4264	0.51236	3.4423	0.0087945	2.0558	0.10486
2-Hydroxyglutarate	1.3742	0.45858	2.1479	0.063983	1.1939	0.22126
Cytosine	1.3663	0.4503	1.635	0.14069	0.85174	0.36105
NADP	1.3607	0.44439	3.9302	0.0043558	2.3609	0.081888
Thiamine	1.3286	0.40988	2.1938	0.059563	1.225	0.22126
D-Erythrose 4-phosphate	1.3272	0.40841	0.086488	0.9332	0.030024	0.96929
Propionyl-CoA	1.3214	0.40204	1.3175	0.22415	0.64946	0.49577
Cytidine	1.3077	0.38708	1.765	0.11557	0.93716	0.33426
Xanthosine	1.3074	0.38672	1.3387	0.21747	0.6626	0.48672
Lithocholic acid	1.2945	0.37238	1.7265	0.12252	0.91178	0.33856
Leucine	1.2752	0.35072	0.97301	0.35904	0.44485	0.6448
Nicotinamide riboside	1.2696	0.34438	1.1613	0.27899	0.55441	0.56399
Flavin Mononucleotide	1.2622	0.33592	2.6784	0.027996	1.5529	0.1548
N-Acetyl-glucosamine 1-phosphate	1.2621	0.33583	1.7324	0.12144	0.91562	0.33856
Deoxyadenosine	1.2547	0.32737	0.52301	0.61514	0.21103	0.77466
Valeryl-L carnitine	1.2356	0.30524	0.65238	0.53245	0.27372	0.74148
Pyridoxal 5'-phosphate	1.2258	0.29371	0.63272	0.54457	0.26394	0.74188
Creatine	1.2182	0.28473	0.72068	0.49162	0.30837	0.7223
Hydroxyproline	1.2164	0.28263	1.4063	0.19728	0.70492	0.46361
4-Pyridoxate	1.2139	0.27963	0.90631	0.39125	0.40755	0.66266
CMP	1.2091	0.27395	1.1095	0.29944	0.52369	0.59491
Uridine	1.2	0.26301	0.93048	0.37935	0.42097	0.65863
Riboflavin	1.1915	0.25272	0.96108	0.36466	0.43811	0.64675
GDP	1.1892	0.25	0.98821	0.35199	0.45347	0.64247
beta-nicotinamide D-ribonucleotide	1.1835	0.24311	1.2615	0.24265	0.61502	0.51442
D-Citramalic acid	1.1814	0.2405	1.0189	0.33807	0.47099	0.62928
dGDP	1.1785	0.23699	1.6283	0.14212	0.84736	0.36105
D-Ribose 5-phosphate	1.1784	0.23681	1.1618	0.27881	0.5547	0.56399
Fumarate	1.1729	0.23011	1.0751	0.31369	0.5035	0.60798
GMP	1.1683	0.22439	1.1685	0.27623	0.55873	0.56399
Lipoate	1.1674	0.22327	2.163	0.0625	1.2041	0.22126
Glutamine	1.1649	0.22023	-0.12423	0.9042	0.043737	0.955
Propionyl-L-carnitine	1.1645	0.21973	1.934	0.089162	1.0498	0.27036
Adenosine 5'-phosphosulfate	1.1605	0.21469	1.2096	0.26097	0.5834	0.54514
Nicotinamide adenine dinucleotide	1.1588	0.21263	1.3653	0.20932	0.67919	0.4799
dGMP	1.1573	0.21079	2.9408	0.018688	1.7284	0.14989
Uracil	1.1415	0.19091	0.7936	0.45032	0.34648	0.69967
Glycolithocholate	1.1414	0.19076	0.74002	0.48044	0.31836	0.71684
Spermidine	1.1315	0.17823	0.051567	0.96014	0.017666	0.98637
dGTP	1.1295	0.17573	0.59671	0.5672	0.24626	0.75254
Malate	1.1287	0.17466	0.29052	0.7788	0.10857	0.88736
Acetyl-CoA	1.1255	0.17062	0.88256	0.40321	0.39447	0.66947
Creatinine	1.1247	0.16949	0.53773	0.6054	0.21796	0.76902
N-Acetyl-D-glucosamine	1.1238	0.16833	1.0627	0.31893	0.4963	0.61183
Taurocholate	1.1153	0.15746	0.71522	0.49482	0.30556	0.7223
Dimethylamine	1.1135	0.1551	1.0426	0.3276	0.48466	0.62211
Nicotinic acid adenine dinucleotide	1.1086	0.14874	0.82319	0.43425	0.36226	0.69239
Pyridoxine	1.1078	0.14774	0.76735	0.46491	0.33263	0.70487
Indole	1.0987	0.13586	0.74919	0.47519	0.32313	0.71469
Pyroglutamic acid	1.0942	0.12982	0.55919	0.59134	0.22816	0.7667
Pantothenate	1.0839	0.11622	0.7729	0.4618	0.33554	0.70487
Picolinic acid	1.0824	0.11429	0.88163	0.40369	0.39395	0.66947
Urea	1.0793	0.11012	0.79363	0.45031	0.34649	0.69967
Nicotinamide	1.0754	0.10493	0.87025	0.40952	0.38773	0.66947
Deoxycytidine	1.0731	0.10182	0.43172	0.67735	0.16919	0.81387
Guanine	1.0715	0.099574	0.43806	0.67293	0.17203	0.81387
Hypoxanthine	1.0707	0.098522	0.77753	0.45922	0.33798	0.70487
Flavin adenine dinucleotide	1.0703	0.098021	0.65492	0.53089	0.27499	0.74148
Phosphorylcholine	1.0674	0.094165	0.55256	0.59566	0.225	0.76701
UDP	1.0669	0.093491	-0.13621	0.89502	0.048166	0.95065
6-Phospho-D-gluconate	1.0643	0.089864	0.30026	0.77163	0.11259	0.88455
Dimethylglycine	1.0615	0.08617	0.42839	0.67966	0.16771	0.81387
5-Deoxyribose-1-phosphate	1.0615	0.08616	0.87705	0.40603	0.39145	0.66947
DL-2-Aminooctanoic acid	1.0562	0.07891	0.38005	0.7138	0.14642	0.8335
4-Aminobutanoate	1.0403	0.056992	0.010479	0.9919	0.0035341	0.99508
dTMP	1.0401	0.05672	0.25983	0.80156	0.096067	0.90115
stearoylcarnitine	1.0398	0.056368	0.51326	0.62164	0.20646	0.77466
Spermine	1.026	0.03709	0.24132	0.81538	0.088641	0.90499
ATP	1.0174	0.024885	0.0063611	0.99508	0.0021419	0.99508
2'-Deoxyguanosine	1.0123	0.017667	-0.033234	0.9743	0.011306	0.9901
Imidazole	1.0116	0.016618	-0.036051	0.97213	0.012278	0.9901
CDP	1.011	0.015758	-0.1583	0.87814	0.056436	0.93997
L-Acetylcarnitine	1.0055	0.0078843	0.022995	0.98222	0.0077923	0.99278
Thymine	1.0047	0.0067443	0.16972	0.86944	0.06076	0.93997
Sarcosine	0.99471	-0.0076582	-0.16861	0.87029	0.060336	0.93997
Malonyl-CoA	0.99411	-0.0085273	-0.17898	0.8624	0.064291	0.93997
N-Phenylacetylglycine	0.99296	-0.010188	-0.39037	0.70645	0.15092	0.8335
Xanthine	0.9868	-0.019173	-0.16186	0.87543	0.057779	0.93997
Carnitine	0.98037	-0.028603	0.25483	0.80528	0.094052	0.90115
Taurodeoxycholate	0.97811	-0.031925	0.23736	0.81834	0.087065	0.90499
AICAR	0.97495	-0.036602	0.26991	0.79406	0.10015	0.8993
L-Kynurenine	0.96994	-0.044029	0.093261	0.92799	0.032457	0.96923
Taurine	0.96258	-0.055027	0.058005	0.95517	0.019921	0.98637
dAMP	0.958	-0.06191	-0.43901	0.67227	0.17246	0.81387
deoxyinosine	0.95648	-0.064187	-0.54141	0.60297	0.21971	0.76902
dUMP	0.95559	-0.065544	-0.36898	0.72171	0.14164	0.83754
Nicotinic acid	0.95435	-0.067408	-0.15591	0.87997	0.055532	0.93997
Homocysteic acid	0.95416	-0.067698	-0.4914	0.63634	0.19631	0.78706
ADP	0.95237	-0.070411	-0.56718	0.58615	0.23199	0.76525
Guanosine	0.94765	-0.077574	-0.38358	0.71128	0.14796	0.8335
Methionine sulfoxide	0.93946	-0.090099	-0.60047	0.56481	0.2481	0.75254
Serotonin	0.93491	-0.097096	0.41199	0.69116	0.16042	0.8224
Argininosuccinic acid	0.92652	-0.1101	-0.59481	0.56841	0.24534	0.75254
Alanine	0.92172	-0.1176	-0.58074	0.5774	0.23852	0.75911
Glucosamine	0.91595	-0.12666	-0.51242	0.6222	0.20607	0.77466
Acetyllysine	0.9096	-0.13669	-0.9196	0.38467	0.41491	0.65863
L-Dihydroorotate	0.90517	-0.14374	-0.63576	0.54269	0.26545	0.74188
1-Methylhistidine	0.89207	-0.16477	-0.83165	0.42973	0.3668	0.69239
Citrulline	0.88764	-0.17196	-0.82256	0.43459	0.36192	0.69239
GTP	0.88736	-0.17241	0.10329	0.92028	0.036081	0.96655
Lysine	0.88706	-0.1729	-0.71384	0.49562	0.30485	0.7223
AMP	0.88415	-0.17764	-0.98981	0.35126	0.45437	0.64247
Aspartate	0.87164	-0.19819	-0.91819	0.38537	0.41413	0.65863
dCMP	0.87003	-0.20087	-0.64188	0.5389	0.26849	0.74188
Isoleucine	0.86998	-0.20094	-0.79757	0.44815	0.34858	0.69967
Pyruvate	0.8677	-0.20474	-1.1066	0.30062	0.52198	0.59491
Palmitoylcarnitine	0.85684	-0.2229	-0.60521	0.56181	0.25041	0.75254
Linoleoylcarnitine	0.85492	-0.22614	-0.66685	0.52363	0.28098	0.74148
Glutathione	0.85053	-0.23356	-0.9707	0.36013	0.44355	0.6448
Methionine	0.84302	-0.24636	-1.3828	0.2041	0.69016	0.47371
Coenzyme A	0.83863	-0.25389	-0.47823	0.64528	0.19025	0.7929
Asparagine	0.8336	-0.26257	-0.65989	0.52786	0.27748	0.74148
Succinate	0.81804	-0.28976	-0.35569	0.73127	0.13592	0.84343
Valine	0.81616	-0.29308	-1.2746	0.23824	0.62299	0.51442
IMP	0.81267	-0.29925	-1.5974	0.14885	0.82725	0.36821
N-Acetyl-L-alanine	0.81247	-0.29962	-0.9303	0.37943	0.42087	0.65863
Gluconate	0.80696	-0.30944	-1.0954	0.30522	0.51538	0.59773
Arginine	0.80591	-0.31131	-0.68876	0.51045	0.29205	0.73255
dATP	0.80307	-0.3164	-1.025	0.33537	0.47447	0.62928
Asymmetric dimethylarginine	0.7986	-0.32446	-1.3552	0.21238	0.67289	0.48105
Taurochenodeoxycholate	0.79327	-0.33411	-1.5663	0.15591	0.80711	0.37579
N-Methyl-D-aspartic acid	0.78047	-0.35759	-1.6492	0.13772	0.86099	0.35961
Glutamate	0.7621	-0.39195	-1.5679	0.15553	0.80818	0.37579
3-Hydroxybutyryl-CoA	0.75997	-0.39599	-2.1555	0.063228	1.1991	0.22126
Hydroxyisocaproic acid	0.75283	-0.4096	-2.093	0.069689	1.1568	0.22985
Thiamine pyrophosphate	0.74942	-0.41615	-2.5348	0.034993	1.456	0.16868
ADP-ribose	0.74817	-0.41856	-1.282	0.23575	0.62755	0.51442
2-Keto-D-gluconic acid	0.74194	-0.43063	-2.8031	0.023087	1.6366	0.15003
Ornithine	0.74105	-0.43236	-1.969	0.084474	1.0733	0.26455
Indole-3-carboxylic acid	0.74076	-0.43292	-2.4782	0.038217	1.4177	0.17524
N-Acetylglutamine	0.73739	-0.43949	-1.4933	0.1737	0.7602	0.41336
Histidine	0.71647	-0.48101	-2.826	0.022288	1.6519	0.15003
Fructose 1,6-bisphosphate	0.71639	-0.48118	-1.259	0.24353	0.61345	0.51442
Ethanolamine	0.71538	-0.48322	-2.5892	0.032153	1.4928	0.16791
L-Pipecolate	0.71026	-0.49357	-3.4498	0.008697	2.0606	0.10486
Phenylalanine	0.70435	-0.50563	-2.2139	0.057727	1.2386	0.22126
Proline	0.6967	-0.5214	-1.987	0.082149	1.0854	0.26176
Folic acid	0.68815	-0.5392	-2.5556	0.03388	1.4701	0.16868
Cysteine	0.67922	-0.55804	-2.6553	0.029017	1.5374	0.15586
Ursodeoxycholic acid	0.67104	-0.57553	-2.3316	0.048044	1.3184	0.19218
Threonine	0.66553	-0.58743	-2.7653	0.024474	1.6113	0.15337
Phenyllactic acid	0.66362	-0.59158	-2.6813	0.027869	1.5549	0.1548
Serine	0.66304	-0.59283	-2.8475	0.021563	1.6663	0.15003
Choline	0.65303	-0.61478	-5.4146	0.00063485	3.1973	0.014919
Lactate	0.61664	-0.69749	-2.8016	0.023142	1.6356	0.15003
Tryptophan	0.61603	-0.69893	-3.5728	0.0072635	2.1389	0.10486
Cystathionine	0.60328	-0.7291	-2.712	0.026576	1.5755	0.1548
Homoserine	0.58384	-0.77636	-2.7151	0.026448	1.5776	0.1548
N-Acetylornithine	0.56772	-0.81674	-3.3408	0.010219	1.9906	0.11301
UMP	0.54911	-0.86482	-1.7173	0.12426	0.90567	0.33856
Tyrosine	0.54425	-0.87766	-3.5383	0.007639	2.117	0.10486
Glucuronate	0.50089	-0.99744	-5.8095	0.00040079	3.3971	0.010846
CDP-ethanolamine	0.4866	-1.0392	-3.4323	0.008924	2.0494	0.10486
Phenylacetylglutamine	0.4108	-1.2835	-7.8401	5.05e-05	4.2968	0.0034424
Dephospho-CoA	0.35567	-1.4914	-2.5173	0.035962	1.4442	0.16902
Taurolithocholate	0.35275	-1.5033	-3.7406	0.0057001	2.2441	0.09742
Uridine diphosphate-N-acetylglucosamine	0.34481	-1.5361	-2.4123	0.042357	1.3731	0.18519
Imidazoleacetic acid	0.32473	-1.6227	-3.2111	0.012404	1.9065	0.11659
Sorbitol	0.31927	-1.6471	-2.9253	0.019134	1.7182	0.14989
1-Methylnicotinamide	0.31443	-1.6692	-3.2793	0.0112	1.9508	0.11392
Hippurate	0.31159	-1.6823	-1.6745	0.13257	0.87756	0.35604
Betaine	0.2984	-1.7447	-7.4414	7.32e-05	4.1352	0.0034424
UDP-glucose	0.23843	-2.0684	-1.8116	0.10762	0.96809	0.31614
