# Supplementary material for: SHMT2 reduces fatty liver but is necessary for liver inflammation and fibrosis in mice
Source: Commun Biol. 2024 Feb 12;7:173. doi: 10.1038/s42003-024-05861-y (PMC10861579; doi:10.1038/s42003-024-05861-y)
Supplement: Supplementary file 6 — Supplementary Data 3 [file 42003_2024_5861_MOESM6_ESM.xlsx]

## Sheet: DvsF_limma-voom_results
Supplementary Data 3: Fold change in gene expression levels in HKO mice livers on AMLN diet compared to control mice
	logFC	AveExpr	t	P.Value	adj.P.Val	B
Nxpe2	2.48497	3.18751	15.3486	1.32808e-07	0.000811654	8.08718
Rbp1	-1.89155	5.0161	-14.8139	1.78969e-07	0.000811654	8.00192
2810007J24Rik	4.85612	5.57555	14.6703	1.94237e-07	0.000811654	7.89275
Slc10a1	2.18095	7.3862	14.1578	2.61723e-07	0.000811654	7.64463
Cx3cl1	-2.70687	3.58641	-14.1326	2.65667e-07	0.000811654	7.46357
Clstn3	2.11502	5.68635	14.0213	2.83845e-07	0.000811654	7.57225
Pygb	-2.22547	4.5698	-13.5516	3.77366e-07	0.000917745	7.26663
Shmt2	-2.0701	5.61073	-12.9765	5.41616e-07	0.000917745	6.93322
Lrtm2	-3.99844	2.18688	-12.7891	6.11218e-07	0.000917745	6.22958
Kif12	-3.12174	2.76836	-12.532	7.23377e-07	0.000917745	6.39279
Meox1	-3.85017	1.25319	-12.2683	8.6267e-07	0.000917745	5.61896
Dkk3	-2.2223	4.42285	-12.2625	8.661e-07	0.000917745	6.46353
Nlgn2	-1.65108	3.90306	-12.2033	9.01434e-07	0.000917745	6.41716
Lama5	-2.67268	4.27374	-12.0566	9.96166e-07	0.000917745	6.31758
Npdc1	-2.16741	5.03289	-12.0243	1.01848e-06	0.000917745	6.3086
Col6a6	-3.79522	1.3425	-11.937	1.08161e-06	0.000917745	5.50625
Clcf1	-2.61092	3.38074	-11.9087	1.10303e-06	0.000917745	6.16175
Col15a1	-1.78743	4.77843	-11.8532	1.14631e-06	0.000917745	6.19121
Clmp	-2.41094	2.58276	-11.849	1.1497e-06	0.000917745	6.01589
Pak6	-2.97222	2.61268	-11.8281	1.16651e-06	0.000917745	5.96351
Loxl1	-2.51375	4.77605	-11.7002	1.27585e-06	0.000917745	6.08655
Svep1	-2.52157	3.38321	-11.6832	1.29123e-06	0.000917745	6.02137
Bicc1	-2.68934	5.18074	-11.6799	1.29422e-06	0.000917745	6.07173
Fgfr1	-2.08274	4.53559	-11.5918	1.37737e-06	0.000917745	6.011
Tm4sf1	-1.73034	4.96275	-11.5501	1.4188e-06	0.000917745	5.97574
Htra1	-2.25467	4.06566	-11.5454	1.42361e-06	0.000917745	5.9733
Dpt	-2.33273	5.59823	-11.5252	1.44426e-06	0.000917745	5.95569
Fbn2	-4.57628	0.323568	-11.418	1.55949e-06	0.000939981	4.69274
Sox9	-2.10121	4.20621	-11.3719	1.61212e-06	0.000939981	5.85524
Gldn	-4.36193	0.509919	-11.3428	1.64629e-06	0.000939981	4.78289
Tspan8	-3.48346	3.83692	-11.2998	1.6984e-06	0.000939981	5.76525
Ehf	-2.85789	3.34139	-11.2238	1.79504e-06	0.000962423	5.69763
Ly6a	-2.13534	4.70038	-11.1693	1.86814e-06	0.000971262	5.70729
Mgll	1.49343	8.19495	11.094	1.97438e-06	0.000978251	5.64844
Vsig10	-2.32243	3.421	-11.0709	2.00843e-06	0.000978251	5.61578
Aoah	-2.84105	1.87258	-11.0227	2.08136e-06	0.000978251	5.30333
Ano1	-2.21679	2.59192	-10.9808	2.14718e-06	0.000978251	5.47434
Neurl3	-1.32289	4.59542	-10.9648	2.17296e-06	0.000978251	5.54964
Evc	-2.19784	3.35421	-10.9195	2.2476e-06	0.000978251	5.50797
Dio1	1.55108	6.48532	10.9	2.2807e-06	0.000978251	5.47436
Anxa9	-2.2626	2.64481	-10.8608	2.34887e-06	0.000982204	5.39842
Fabp2	1.46787	6.87861	10.7889	2.47953e-06	0.000982204	5.39508
Itgb4	-2.54142	2.75722	-10.7858	2.48539e-06	0.000982204	5.34935
Ltbp3	-2.12514	4.56309	-10.73	2.59278e-06	0.000982204	5.38171
Adam33	-3.12111	3.71114	-10.7029	2.64662e-06	0.000982204	5.35067
Card10	-1.27727	5.58849	-10.6905	2.67174e-06	0.000982204	5.31644
Cd24a	-3.00524	4.89107	-10.6813	2.69066e-06	0.000982204	5.34778
Scara3	-2.77483	4.78177	-10.5877	2.89058e-06	0.00102729	5.27589
Pmepa1	-1.98553	4.20388	-10.5677	2.93534e-06	0.00102729	5.26276
Adamtsl1	-2.72595	1.5837	-10.5254	3.03267e-06	0.00102729	4.92775
Thbs2	-2.11257	3.26379	-10.4842	3.13086e-06	0.00102729	5.1892
Nkd2	-3.38701	0.323023	-10.4614	3.18677e-06	0.00102729	4.39586
Colec10	4.45204	1.92792	10.4606	3.18855e-06	0.00102729	4.93201
Dpysl3	-2.69798	3.0829	-10.3841	3.38444e-06	0.00102729	5.09166
Agrn	-1.60587	6.27535	-10.3366	3.51281e-06	0.00102729	5.03696
Palm	-1.94332	4.18636	-10.3171	3.56674e-06	0.00102729	5.06823
Cygb	-1.90768	6.27274	-10.2945	3.63082e-06	0.00102729	5.00664
Thsd4	-2.46717	2.1416	-10.2605	3.72958e-06	0.00102729	4.89502
Cx3cr1	-1.94698	4.29425	-10.2401	3.78998e-06	0.00102729	5.00492
H1fx	-3.25616	0.846683	-10.2399	3.79062e-06	0.00102729	4.47725
Sox4	-2.58884	3.20901	-10.1992	3.91486e-06	0.00102729	4.96484
Rarres1	2.06412	6.36232	10.1849	3.95949e-06	0.00102729	4.90746
S100a6	-1.87107	3.1946	-10.1848	3.95995e-06	0.00102729	4.96437
Golm1	-2.07263	3.32659	-10.1777	3.98221e-06	0.00102729	4.9609
Ptrf	-1.35366	5.21678	-10.149	4.07436e-06	0.00102729	4.89113
Gprc5b	-1.69658	3.92346	-10.1384	4.1089e-06	0.00102729	4.93038
Fam129b	-1.48731	5.27568	-10.1368	4.11424e-06	0.00102729	4.88202
Rap1gap	-1.31879	4.74663	-10.1077	4.2109e-06	0.00102729	4.87243
Hcn3	2.60565	4.21305	10.0955	4.25234e-06	0.00102729	4.88403
Casp12	-2.22937	3.30591	-10.0857	4.28584e-06	0.00102729	4.88778
Slco1b2	1.45133	8.49302	10.0609	4.37179e-06	0.00102729	4.85032
Sugct	1.53762	4.56939	10.0516	4.40459e-06	0.00102729	4.8176
Epcam	-3.15878	4.43625	-10.0444	4.4303e-06	0.00102729	4.85882
5730559C18Rik	-3.94114	0.478397	-10.0442	4.4308e-06	0.00102729	4.16159
Cd34	-2.99403	3.6513	-10.0153	4.53514e-06	0.00103283	4.8337
Lamc3	-2.52476	4.13478	-9.99676	4.60366e-06	0.00103283	4.82007
Fgfr3	-1.47952	6.35955	-9.97289	4.69334e-06	0.00103283	4.73712
Ndrg1	-1.41845	4.27358	-9.97231	4.69551e-06	0.00103283	4.78194
Emp1	-2.58947	4.94267	-9.92042	4.89732e-06	0.00103477	4.73773
Mfap4	-3.12218	3.36203	-9.91211	4.93051e-06	0.00103477	4.74232
St14	-3.14134	3.80451	-9.87237	5.09276e-06	0.00103477	4.72254
Mmp7	-4.81182	3.68929	-9.85444	5.16788e-06	0.00103477	4.66617
Rab31	-1.5748	3.85717	-9.8542	5.16889e-06	0.00103477	4.70145
Eln	-2.88381	5.05329	-9.83885	5.23422e-06	0.00103477	4.67308
Apobec3	-2.51407	3.96089	-9.83804	5.23767e-06	0.00103477	4.69452
Cyba	-1.33685	5.29025	-9.83585	5.24708e-06	0.00103477	4.62787
Pank1	1.28056	7.44753	9.83584	5.24713e-06	0.00103477	4.63787
Bambi	-1.93407	3.12624	-9.78867	5.45415e-06	0.00105274	4.65307
Gpr56	-2.77671	4.37676	-9.75975	5.58552e-06	0.00105274	4.62473
Rragd	-3.00441	4.20344	-9.75113	5.62536e-06	0.00105274	4.62392
Csrp1	-1.35455	5.41611	-9.75077	5.62702e-06	0.00105274	4.55269
Misp	-3.39847	1.50926	-9.74689	5.64505e-06	0.00105274	4.3385
Ltbp2	-3.02936	3.51797	-9.72067	5.76864e-06	0.00106244	4.59789
Ddr1	-2.84475	5.08187	-9.70637	5.83733e-06	0.00106244	4.56037
Angptl6	2.47685	2.94689	9.67457	5.99326e-06	0.00106244	4.56191
Emp2	-2.11779	4.74804	-9.6734	5.9991e-06	0.00106244	4.52781
Cldn8	-2.97072	0.693377	-9.66198	6.05629e-06	0.00106244	4.09989
Pdgfb	-2.22634	3.60095	-9.65953	6.06864e-06	0.00106244	4.55145
Ccl5	-2.29584	1.73443	-9.63404	6.19875e-06	0.00107426	4.38595
Col6a2	-1.96915	5.67538	-9.58977	6.4321e-06	0.00108277	4.42212
Tmem28	2.76295	2.16402	9.57636	6.50469e-06	0.00108277	4.43316
Chrnb1	-2.91809	2.7313	-9.57181	6.52955e-06	0.00108277	4.44307
Spp2	1.04938	6.15486	9.56327	6.57646e-06	0.00108277	4.37178
Pamr1	-1.83307	4.64164	-9.54221	6.69369e-06	0.00108277	4.41333
Arhgap27	-1.73718	3.67883	-9.51905	6.82533e-06	0.00108277	4.43003
Tmsb10	-1.30707	6.22804	-9.51354	6.85708e-06	0.00108277	4.34069
Sdr9c7	2.09472	3.9783	9.51229	6.86428e-06	0.00108277	4.40119
Nlrp12	1.56533	5.72699	9.4961	6.95862e-06	0.00108277	4.31315
AI317395	1.25741	4.88259	9.47418	7.08859e-06	0.00108277	4.30859
Hopx	1.63102	5.17882	9.46172	7.16363e-06	0.00108277	4.29181
Gm8941	2.35438	2.34874	9.45965	7.17618e-06	0.00108277	4.36599
Itpr3	-2.02891	2.89881	-9.45721	7.19106e-06	0.00108277	4.37932
Fbn1	-2.20747	3.68624	-9.45285	7.21764e-06	0.00108277	4.3786
Rasal1	-3.50838	2.18737	-9.45074	7.23054e-06	0.00108277	4.25517
Aebp1	-1.89142	3.61726	-9.44584	7.26058e-06	0.00108277	4.37138
Mrc2	-2.143	4.20943	-9.41725	7.43884e-06	0.00108277	4.33077
Cidea	4.15221	3.35141	9.41444	7.45658e-06	0.00108277	4.34748
Gda	1.21365	4.73417	9.39231	7.59828e-06	0.00108277	4.24272
Slc12a8	-2.72792	1.71132	-9.3915	7.60346e-06	0.00108277	4.17849
Numbl	-1.86979	2.57557	-9.37238	7.72837e-06	0.00108277	4.29871
Ms4a7	-3.18986	2.7595	-9.36739	7.76131e-06	0.00108277	4.27704
Crispld2	-2.51562	3.48958	-9.36723	7.76238e-06	0.00108277	4.31052
Kifc3	-1.92996	6.03288	-9.36722	7.76246e-06	0.00108277	4.22186
Ctsk	-2.09746	2.67914	-9.34546	7.90805e-06	0.00109418	4.2787
Adam15	-1.80535	3.78838	-9.32766	8.0294e-06	0.00109431	4.26462
Wls	-1.63802	3.77317	-9.32516	8.04659e-06	0.00109431	4.26092
Slc4a3	-2.63296	3.06342	-9.3174	8.10029e-06	0.00109431	4.26322
C7	-1.96215	2.72954	-9.29816	8.23503e-06	0.0010972	4.24421
Pkhd1	-2.32025	3.91822	-9.2961	8.24961e-06	0.0010972	4.2405
Mical1	-1.74515	3.0259	-9.25171	8.57076e-06	0.00112297	4.21338
Ak1	-2.14927	2.4859	-9.23321	8.70862e-06	0.00112297	4.17543
Glis2	-2.19501	3.62261	-9.23225	8.71588e-06	0.00112297	4.19243
Evc2	-2.06157	2.49991	-9.23154	8.72123e-06	0.00112297	4.17666
Slc44a2	-1.35588	4.80111	-9.225	8.77061e-06	0.00112297	4.116
Plscr3	-1.12382	4.41424	-9.19766	8.98052e-06	0.00113134	4.10663
Ninl	-2.15851	1.92699	-9.1926	9.02004e-06	0.00113134	4.08891
Tgfb3	-2.58672	3.24195	-9.19083	9.03385e-06	0.00113134	4.16155
Cyp4a12a	2.42049	7.18623	9.16431	9.24419e-06	0.00114347	4.04875
Fblim1	-1.91432	4.06066	-9.15863	9.2899e-06	0.00114347	4.10796
Col4a2	-1.61296	6.56927	-9.1536	9.33062e-06	0.00114347	4.02801
Spp1	-2.72085	8.41713	-9.12734	9.54647e-06	0.00116162	4.05687
Lama2	-2.25189	3.26953	-9.11577	9.64328e-06	0.00116514	4.09797
Sh3bp4	-2.37993	3.04043	-9.09979	9.77877e-06	0.00117325	4.08306
Pklr	1.82303	8.03014	9.06378	1.00919e-05	0.00118549	3.98167
1700011H14Rik	-3.14123	2.05878	-9.06226	1.01055e-05	0.00118549	3.96045
Mmp2	-2.66288	4.72601	-9.06035	1.01224e-05	0.00118549	4.00778
0610031O16Rik	1.65315	4.5815	9.05288	1.0189e-05	0.00118549	3.95173
Clic1	-1.16645	5.45063	-9.04212	1.02857e-05	0.00118549	3.92099
Bcam	-2.45491	4.69673	-9.02909	1.04042e-05	0.00118549	3.97503
Scube1	-2.69564	3.19768	-9.02386	1.04521e-05	0.00118549	4.01894
Aqp4	2.46171	2.34027	9.01958	1.04916e-05	0.00118549	4.0043
Lamb2	-1.68055	4.59374	-9.01838	1.05027e-05	0.00118549	3.94919
Ppfia4	-1.69488	3.2664	-8.9869	1.07983e-05	0.00120278	3.98367
Mmp23	-1.43712	3.16665	-8.97494	1.0913e-05	0.00120278	3.97355
Irf8	-1.17264	4.93136	-8.97324	1.09295e-05	0.00120278	3.87661
Cyp4f16	-1.73318	3.07015	-8.97253	1.09363e-05	0.00120278	3.97446
B430212C06Rik	2.7413	0.494072	8.94932	1.11633e-05	0.00121763	3.65499
Paqr9	1.53612	7.7476	8.93197	1.13363e-05	0.00121763	3.85137
Ezr	-2.18226	4.74765	-8.93041	1.13521e-05	0.00121763	3.87554
Fbln1	-3.1153	3.71053	-8.9301	1.13552e-05	0.00121763	3.93629
Rhoc	-1.58744	5.55338	-8.91895	1.14682e-05	0.00122211	3.81493
Ptprs	-1.50821	4.21198	-8.90763	1.15842e-05	0.00122619	3.86598
Gm2788	2.45505	4.34378	8.90036	1.16593e-05	0.00122619	3.84434
Rassf10	-2.51719	0.814707	-8.89103	1.17566e-05	0.00122619	3.63724
Anxa13	-2.94919	2.69683	-8.88762	1.17924e-05	0.00122619	3.88512
Klc3	-3.0575	1.34838	-8.86558	1.20265e-05	0.00124223	3.69537
Wnt4	-1.56659	3.59777	-8.85058	1.21888e-05	0.00124223	3.84888
Tesc	-2.62133	1.10343	-8.83957	1.23095e-05	0.00124223	3.65422
Sepn1	-1.68929	3.38806	-8.83543	1.23552e-05	0.00124223	3.84588
Kcne3	-2.43054	2.53748	-8.82925	1.24238e-05	0.00124223	3.83736
Kcnn4	-2.82321	2.79553	-8.82445	1.24774e-05	0.00124223	3.83834
Mbl2	1.23172	7.75715	8.81518	1.25815e-05	0.00124223	3.74301
Ces1f	1.48029	7.80808	8.8145	1.25891e-05	0.00124223	3.74462
Tmem119	-1.94844	3.50437	-8.8137	1.25982e-05	0.00124223	3.82501
Dact3	-1.95964	2.37111	-8.8049	1.26982e-05	0.00124493	3.81608
Elf3	-2.38663	2.04138	-8.76696	1.3139e-05	0.0012775	3.75027
Gm26588	1.75909	2.55955	8.75893	1.32344e-05	0.0012775	3.78867
Sctr	-3.44361	0.456639	-8.75586	1.32711e-05	0.0012775	3.38625
Stard4	1.3162	5.46005	8.75111	1.33282e-05	0.0012775	3.63281
Ttll10	-2.68153	1.02699	-8.74045	1.3457e-05	0.00128268	3.56095
Col4a5	-3.17275	2.29754	-8.70776	1.3861e-05	0.00131389	3.6998
Cxcl16	-1.58823	5.04187	-8.69602	1.40094e-05	0.00131721	3.62489
Il1rap	1.11703	6.30697	8.69285	1.40497e-05	0.00131721	3.58081
Def6	-2.24768	1.10509	-8.65901	1.44886e-05	0.00133593	3.53619
Il17re	-2.59792	1.6327	-8.65156	1.45872e-05	0.00133593	3.59915
Smo	-1.46242	3.91687	-8.6482	1.46319e-05	0.00133593	3.64364
Hhip	4.7169	-1.63683	8.64654	1.46541e-05	0.00133593	2.58975
Prr15l	-3.05071	2.16127	-8.64099	1.47284e-05	0.00133593	3.63486
Cnn2	-1.22714	4.38746	-8.6361	1.47942e-05	0.00133593	3.59527
Sh3bgrl3	-1.6563	4.77352	-8.63093	1.48641e-05	0.00133593	3.57956
Fam73b	1.08659	6.32964	8.63034	1.48722e-05	0.00133593	3.52149
Galnt15	-1.52532	3.5444	-8.61546	1.50757e-05	0.00134207	3.63628
Gramd1b	-1.51081	3.96849	-8.61392	1.5097e-05	0.00134207	3.6095
Tmem173	-1.79631	3.12308	-8.60326	1.52449e-05	0.00134486	3.64561
Rgs2	-1.41951	4.27544	-8.60037	1.52852e-05	0.00134486	3.57455
Pdgfra	-2.16505	4.71765	-8.59092	1.54181e-05	0.00134963	3.56071
Adamts5	-1.72896	2.9641	-8.57568	1.5635e-05	0.00136167	3.62372
St8sia6	-3.68308	-1.41888	-8.55969	1.58663e-05	0.00136602	2.61099
Icosl	-2.00158	2.15378	-8.55812	1.58892e-05	0.00136602	3.59174
Fxyd3	-3.36598	1.86743	-8.5531	1.59626e-05	0.00136602	3.51506
Usp11	-2.01171	2.35834	-8.54962	1.60138e-05	0.00136602	3.59427
Cpox	1.19609	7.13879	8.54493	1.6083e-05	0.00136602	3.46461
Dtx3	-1.68982	4.7126	-8.53569	1.62204e-05	0.00136749	3.49351
Sftpd	-3.28207	2.68239	-8.52608	1.63647e-05	0.00136749	3.56801
Plekhs1	-4.16925	1.02627	-8.52445	1.63893e-05	0.00136749	3.29731
Mfge8	-1.9526	6.44241	-8.51708	1.6501e-05	0.00136749	3.4363
Arrdc1	-1.97673	3.68599	-8.50499	1.66863e-05	0.00136749	3.53478
Ctsw	-2.99689	0.84952	-8.49714	1.68078e-05	0.00136749	3.32309
Fitm1	2.16403	5.39597	8.49629	1.6821e-05	0.00136749	3.40339
Adcy7	-1.57691	4.23577	-8.49116	1.69009e-05	0.00136749	3.4777
C1qa	-1.01668	6.87511	-8.49086	1.69056e-05	0.00136749	3.40837
Dcdc2a	-2.78787	3.6859	-8.48604	1.69811e-05	0.00136749	3.5329
Prr16	1.1895	4.40198	8.48162	1.70508e-05	0.00136749	3.42147
Scube3	-3.68426	2.60876	-8.48124	1.70567e-05	0.00136749	3.51589
Sgce	-1.52039	3.77767	-8.46142	1.73729e-05	0.00137603	3.47851
Rcn3	-1.16732	4.92888	-8.44981	1.75611e-05	0.00137603	3.38221
Ces3b	2.39601	7.64726	8.44666	1.76125e-05	0.00137603	3.39281
9030619P08Rik	2.53529	1.85405	8.44659	1.76136e-05	0.00137603	3.4864
C730036E19Rik	2.77427	3.00497	8.4417	1.76939e-05	0.00137603	3.49924
Muc1	-3.19668	3.12095	-8.4361	1.77862e-05	0.00137603	3.50006
Cbr3	-2.70401	2.87125	-8.42872	1.79087e-05	0.00137603	3.49322
Atp10a	-2.35483	1.50076	-8.42809	1.79192e-05	0.00137603	3.40767
Il17rd	-2.38463	1.07669	-8.42638	1.79478e-05	0.00137603	3.34012
Hsp90aa1	1.05522	7.82592	8.42426	1.79832e-05	0.00137603	3.37391
Pdzk1	1.24099	5.41605	8.4181	1.80867e-05	0.00137603	3.31191
Mup3	3.95644	10.2801	8.40876	1.82447e-05	0.00137603	3.4424
Rassf9	-3.39798	-0.221283	-8.40699	1.82748e-05	0.00137603	2.95651
Ptk7	-2.89715	2.64033	-8.40327	1.83383e-05	0.00137603	3.46432
Cmtm3	-1.1958	4.35116	-8.40164	1.83663e-05	0.00137603	3.37318
Clic6	-3.61891	0.610523	-8.39525	1.84761e-05	0.00137824	3.14906
Arhgef10	-1.56475	2.94667	-8.37131	1.88941e-05	0.00139779	3.43584
Mup-ps12	3.52802	0.312395	8.37091	1.89011e-05	0.00139779	3.14529
Spon1	-2.58608	2.80195	-8.36154	1.90676e-05	0.00139992	3.43206
Dtx4	-1.16406	4.09121	-8.36011	1.90931e-05	0.00139992	3.35095
Elovl3	3.17503	5.29039	8.34507	1.93641e-05	0.00141375	3.28912
Ltb	-2.91821	2.46984	-8.33864	1.94812e-05	0.00141627	3.4001
Arhgef17	-1.63652	4.14375	-8.32449	1.97419e-05	0.00142717	3.32571
Cd52	-1.41736	3.50092	-8.31906	1.98429e-05	0.00142717	3.35862
Slco2b1	1.05944	7.28475	8.31474	1.99238e-05	0.00142717	3.24574
Tulp3	-1.84422	2.4365	-8.31259	1.9964e-05	0.00142717	3.38631
Plat	-2.3743	2.63248	-8.30285	2.01479e-05	0.00143128	3.37793
Cd200	-2.23895	2.18575	-8.29676	2.02638e-05	0.00143128	3.36026
Tacstd2	-4.06815	-0.93195	-8.28994	2.03944e-05	0.00143128	2.59182
Cdh1	-2.06546	6.29862	-8.28519	2.04861e-05	0.00143128	3.2115
Hnf1b	-1.17255	5.06213	-8.27505	2.0683e-05	0.00143128	3.20432
Itgbl1	-2.83508	2.61187	-8.26628	2.08551e-05	0.00143128	3.34132
Col4a4	-2.78615	1.42449	-8.26562	2.0868e-05	0.00143128	3.2445
Ddit4l	-2.26301	2.8489	-8.26083	2.09628e-05	0.00143128	3.33939
Plxdc2	-2.66816	2.65762	-8.25787	2.10215e-05	0.00143128	3.33571
Tspan3	-1.58216	4.17827	-8.25674	2.1044e-05	0.00143128	3.25608
AU020206	-1.69196	4.42958	-8.2461	2.1257e-05	0.00143128	3.2313
Foxj1	-3.41646	3.29551	-8.24498	2.12796e-05	0.00143128	3.32482
Isyna1	-1.06362	4.53436	-8.24496	2.12798e-05	0.00143128	3.2035
Lamc2	-3.04084	2.87741	-8.24276	2.13242e-05	0.00143128	3.32284
Plekhn1	-2.67245	0.698231	-8.23581	2.14652e-05	0.00143128	3.10473
Epsti1	-1.5591	3.05077	-8.23557	2.14701e-05	0.00143128	3.30498
Pnldc1	2.31361	2.28274	8.22861	2.16123e-05	0.00143128	3.30982
Leprel2	-1.54975	3.81118	-8.21465	2.19005e-05	0.00143128	3.23996
Ahnak2	-1.69796	2.36	-8.21459	2.19018e-05	0.00143128	3.29635
Casp4	-1.90409	2.39351	-8.21443	2.1905e-05	0.00143128	3.29596
Pld1	-1.36494	3.85381	-8.2112	2.19723e-05	0.00143128	3.22918
Cyp2d37-ps	1.39158	4.93397	8.21043	2.19885e-05	0.00143128	3.12473
Eml1	-1.50504	3.5441	-8.20934	2.20112e-05	0.00143128	3.25242
Lix1l	-1.08392	3.87035	-8.20875	2.20235e-05	0.00143128	3.21869
Cdh6	-4.14643	-0.705977	-8.18686	2.24869e-05	0.00144561	2.58884
Csrp3	2.10273	4.10539	8.18568	2.25123e-05	0.00144561	3.17245
Fmod	-2.63018	3.66378	-8.18269	2.25764e-05	0.00144561	3.24413
Cmah	1.27296	6.53388	8.18247	2.25811e-05	0.00144561	3.08859
Olfml3	-2.19709	4.87727	-8.17198	2.28081e-05	0.00145472	3.14718
Ly6e	-1.31533	9.15523	-8.16535	2.29527e-05	0.00145851	3.17218
Fstl1	-1.75087	5.0807	-8.16136	2.30404e-05	0.00145868	3.10906
C1qtnf2	-2.04812	1.34021	-8.1442	2.34211e-05	0.00147319	3.15894
Lysmd2	-2.43234	1.10522	-8.1433	2.34413e-05	0.00147319	3.11142
Sestd1	-1.98325	2.95136	-8.13632	2.35984e-05	0.00147429	3.21904
Pm20d1	1.28865	6.34137	8.1349	2.36305e-05	0.00147429	3.03572
Arhgef25	-1.40266	3.399	-8.1286	2.37735e-05	0.00147715	3.18161
Ppp1r9b	-1.07301	5.76738	-8.12422	2.38734e-05	0.00147715	3.03102
Pdk1	1.66955	5.56836	8.12154	2.39347e-05	0.00147715	3.02011
Nedd9	-1.70816	3.5065	-8.1141	2.41061e-05	0.0014824	3.16667
Cacna2d1	-1.94863	2.28782	-8.10364	2.43492e-05	0.00148755	3.19187
Tbx20	-1.98545	3.79977	-8.10304	2.43633e-05	0.00148755	3.1429
Ssbp4	-1.27415	4.35937	-8.08747	2.47305e-05	0.00149377	3.06573
Slc44a4	-3.37709	1.18938	-8.08191	2.48631e-05	0.00149377	3.02807
Hvcn1	-2.16328	1.87755	-8.08072	2.48916e-05	0.00149377	3.15072
Spint1	-2.8068	3.4171	-8.07951	2.49206e-05	0.00149377	3.15984
Akr1c14	1.38183	7.17057	8.07583	2.5009e-05	0.00149377	3.00382
Itgb7	-1.61554	2.65464	-8.07523	2.50233e-05	0.00149377	3.16545
Sfxn3	-1.72081	3.09971	-8.07311	2.50746e-05	0.00149377	3.15
Gsn	-1.7749	6.97123	-8.06221	2.53391e-05	0.00150344	2.99441
Pdgfrb	-1.47131	5.47694	-8.05923	2.54122e-05	0.00150344	2.98098
Tmem189	1.36488	4.64934	8.05165	2.55985e-05	0.00150926	2.98094
Onecut1	2.35685	4.03849	8.04236	2.58292e-05	0.00151764	3.04113
Cldn7	-2.77876	2.85167	-8.0231	2.63145e-05	0.00153449	3.11852
Prom1	-2.4498	2.94093	-8.02241	2.6332e-05	0.00153449	3.11496
Serpinb6a	-1.10711	5.00601	-8.01782	2.64493e-05	0.00153449	2.94764
Slco1a1	3.83661	5.33728	8.01687	2.64736e-05	0.00153449	2.98429
Slc5a1	-2.45552	3.31737	-8.0102	2.66452e-05	0.00153586	3.09088
Rgs10	-1.53937	2.43406	-8.00598	2.67544e-05	0.00153586	3.10244
Col6a1	-1.57576	5.97183	-8.00391	2.68081e-05	0.00153586	2.91861
Il2rg	-1.48912	2.41605	-8.00092	2.68859e-05	0.00153586	3.09769
Ido2	1.35791	5.7293	7.99866	2.6945e-05	0.00153586	2.89015
Anxa3	-1.97714	4.17354	-7.98861	2.72089e-05	0.00154577	3.00361
Slc1a5	-1.07377	3.81808	-7.97256	2.76368e-05	0.0015649	2.98874
Ugt1a1	1.27538	6.39962	7.96717	2.77818e-05	0.00156794	2.8666
Ngf	-1.49978	3.87896	-7.95372	2.8148e-05	0.00158296	2.97562
Gas6	-1.49812	8.10002	-7.95065	2.82325e-05	0.00158296	2.91898
B4galt6	-1.84196	3.52351	-7.93609	2.86362e-05	0.00160036	2.9942
Fcgr1	-1.33891	3.83613	-7.93174	2.8758e-05	0.00160195	2.95243
Ccdc88c	-1.81496	2.37117	-7.91993	2.90918e-05	0.00161224	3.02126
Lipc	1.11869	6.44452	7.91568	2.92128e-05	0.00161224	2.81412
Dync2li1	-2.32163	2.24133	-7.91527	2.92246e-05	0.00161224	3.01315
Crtap	-1.32469	4.32016	-7.89706	2.97499e-05	0.00162308	2.87859
Fermt1	-2.33088	2.60627	-7.89601	2.97807e-05	0.00162308	2.99825
Lbh	-1.65205	5.13993	-7.89406	2.98377e-05	0.00162308	2.83207
Pld4	-1.17447	4.28936	-7.89398	2.98399e-05	0.00162308	2.87301
Pdzd7	-2.95093	0.291263	-7.89213	2.98941e-05	0.00162308	2.73392
Ttyh3	-1.04362	4.99625	-7.88387	3.01372e-05	0.001626	2.80927
Myo15b	-2.38972	1.63299	-7.88386	3.01375e-05	0.001626	2.95045
Src	-1.58849	3.88653	-7.87141	3.0508e-05	0.00163686	2.89556
Fzd1	-1.24076	4.19333	-7.87069	3.05295e-05	0.00163686	2.85917
Sema4d	-1.93275	2.95075	-7.85438	3.1023e-05	0.00165706	2.94652
Spn	-2.02454	1.53888	-7.84998	3.11576e-05	0.00165706	2.9205
Cnksr1	-3.53243	0.8313	-7.84873	3.11961e-05	0.00165706	2.76803
Aldh1a2	-3.6781	1.35177	-7.83972	3.14741e-05	0.00166363	2.83326
Trhde	3.90272	-0.999835	7.83844	3.15137e-05	0.00166363	2.37338
Podxl	-1.29501	3.97968	-7.82678	3.18781e-05	0.00166818	2.83372
Masp2	1.15337	6.97057	7.82656	3.18849e-05	0.00166818	2.74003
Myof	-1.92	4.27412	-7.82635	3.18916e-05	0.00166818	2.83059
Iqgap2	1.00872	7.55042	7.81228	3.23377e-05	0.00168638	2.74904
Islr	-1.52979	4.04234	-7.80394	3.26054e-05	0.00168656	2.81218
Ghr	1.13723	8.23985	7.80369	3.26135e-05	0.00168656	2.77027
Oasl2	-1.88046	4.92672	-7.80298	3.26361e-05	0.00168656	2.75845
Ccnd2	-1.25833	4.46051	-7.79243	3.29787e-05	0.00169915	2.75799
Ppp1r18	-1.07874	4.26512	-7.78196	3.33223e-05	0.00170294	2.75729
Ifi27l2a	-1.59159	3.58148	-7.78047	3.33716e-05	0.00170294	2.82613
Col6a3	-2.3528	6.3213	-7.77628	3.35104e-05	0.00170294	2.70176
Mdk	-2.48087	2.56292	-7.77368	3.35971e-05	0.00170294	2.88129
Ak2	1.1388	8.65598	7.76947	3.37375e-05	0.00170294	2.75238
Pbxip1	-1.13369	5.18193	-7.76915	3.37485e-05	0.00170294	2.6837
Timp2	-2.09178	6.24803	-7.7679	3.37902e-05	0.00170294	2.68645
Trim46	-2.92994	1.94013	-7.76623	3.38464e-05	0.00170294	2.8518
BC034090	-1.99949	1.48391	-7.75777	3.41317e-05	0.00171088	2.83215
Sema3c	-2.46463	1.62883	-7.75565	3.42037e-05	0.00171088	2.83087
Cyp2a4	-4.29502	4.06016	-7.74537	3.45549e-05	0.00171703	2.83549
Cbx6	-1.70776	5.21871	-7.74492	3.45706e-05	0.00171703	2.67515
Hkdc1	-2.82258	1.81382	-7.74328	3.46269e-05	0.00171703	2.82442
Flna	-1.34077	6.48971	-7.73821	3.4802e-05	0.00172075	2.64336
Cd14	-1.8527	4.20014	-7.73504	3.49121e-05	0.00172094	2.73991
Sar1b	1.03723	7.51959	7.73232	3.50066e-05	0.00172094	2.66454
Krt7	-2.88989	3.22717	-7.718	3.55098e-05	0.00174069	2.815
Ctdspl	-1.21028	3.45642	-7.70567	3.59494e-05	0.00175258	2.75169
Dapp1	-1.78421	2.28931	-7.70547	3.59566e-05	0.00175258	2.8155
Prrx1	-1.873	1.81333	-7.70192	3.60842e-05	0.00175381	2.80302
Ugt3a2	1.18262	7.7155	7.69128	3.64701e-05	0.00176184	2.63043
Lpgat1	1.03068	7.15197	7.69042	3.65012e-05	0.00176184	2.60478
Gm830	-2.46024	1.52896	-7.68889	3.65573e-05	0.00176184	2.76149
Eid1	-1.40686	3.90903	-7.68134	3.68346e-05	0.00177023	2.69381
Tubb5	-0.853549	6.86567	-7.67207	3.71778e-05	0.00177437	2.57895
Meis3	-1.63466	1.92975	-7.67073	3.72277e-05	0.00177437	2.77893
Cxcr6	-2.40895	0.277516	-7.67065	3.7231e-05	0.00177437	2.57933
Plet1	-1.74155	3.90366	-7.66528	3.74316e-05	0.00177899	2.68813
G0s2	1.55379	7.484	7.64257	3.82947e-05	0.00181246	2.57001
Cyp8b1	2.34184	7.01472	7.64121	3.83473e-05	0.00181246	2.55437
Ms4a14	-3.60762	-0.113314	-7.6374	3.84943e-05	0.001814	2.40684
Antxr1	-1.78849	2.51971	-7.63112	3.87382e-05	0.001814	2.73933
Gpr153	-1.81095	3.02782	-7.62988	3.87863e-05	0.001814	2.71711
Glis3	-2.72972	2.3959	-7.62946	3.88028e-05	0.001814	2.74123
Rgs3	1.10898	4.33234	7.62296	3.90574e-05	0.00181438	2.55948
Slc1a2	2.02578	6.53477	7.61938	3.91986e-05	0.00181438	2.51314
Shroom3	-1.27593	5.03253	-7.61597	3.93334e-05	0.00181438	2.53436
Scml4	-3.3039	-0.22062	-7.61523	3.93627e-05	0.00181438	2.3824
Cd3g	-2.45593	0.480468	-7.61408	3.94083e-05	0.00181438	2.56435
Lin7a	2.17631	3.63816	7.60844	3.96329e-05	0.00181438	2.62954
Ptpn13	-2.17188	2.40353	-7.60809	3.96472e-05	0.00181438	2.72043
Vwa8	0.986199	7.71764	7.60784	3.96568e-05	0.00181438	2.54238
Cyp2c50	2.94535	6.6382	7.60003	3.99706e-05	0.00181849	2.50734
Acvrl1	-1.31279	3.64818	-7.59629	4.01219e-05	0.00181849	2.62507
Adipor2	1.10497	8.75769	7.59445	4.01965e-05	0.00181849	2.57425
Trpv4	-2.29208	1.69314	-7.59399	4.02151e-05	0.00181849	2.68892
Cpxm2	-4.60445	2.1523	-7.59248	4.02766e-05	0.00181849	2.65988
Ppic	-2.06556	3.5867	-7.58649	4.05211e-05	0.00182435	2.64133
Lsp1	-1.8001	3.86764	-7.5841	4.06191e-05	0.00182435	2.60845
Nav1	-1.41662	3.20756	-7.57462	4.10099e-05	0.00182831	2.64138
Agtrap	-1.09372	4.0463	-7.57434	4.10217e-05	0.00182831	2.56056
Cyp2c67	1.18023	6.71109	7.57405	4.10338e-05	0.00182831	2.46446
Klf5	-3.37954	-0.34116	-7.5695	4.12233e-05	0.00182831	2.31073
Fam180a	-2.40527	3.3176	-7.56901	4.12435e-05	0.00182831	2.65039
Pik3ip1	-2.46935	2.82275	-7.56655	4.13465e-05	0.00182831	2.67268
Aacs	1.88062	6.05863	7.56145	4.15607e-05	0.00183305	2.44044
Clec4f	2.8266	5.28639	7.55554	4.18103e-05	0.00183933	2.47102
Cyp2j5	1.17037	8.51575	7.55062	4.20191e-05	0.00184379	2.51776
Gpx3	-1.4285	5.55694	-7.54749	4.21528e-05	0.00184494	2.44484
Pkp3	-2.02923	2.21182	-7.54311	4.23407e-05	0.00184587	2.65711
Ace	-2.60336	3.32658	-7.54198	4.23892e-05	0.00184587	2.62713
Col16a1	-1.29166	3.5927	-7.53937	4.25016e-05	0.00184607	2.57023
Tnfaip8	-1.29799	3.1406	-7.53367	4.27485e-05	0.00185131	2.60206
Mmp11	-2.0428	1.56292	-7.53009	4.29043e-05	0.00185131	2.6248
Slc15a5	3.1026	1.28784	7.52914	4.29458e-05	0.00185131	2.60701
Map3k1	-1.26431	4.52234	-7.52618	4.30751e-05	0.00185223	2.47439
Lynx1	-1.75652	3.61246	-7.5152	4.35586e-05	0.00186727	2.55668
Hspb6	1.01949	3.76286	7.51332	4.36425e-05	0.00186727	2.49931
Ero1lb	1.12896	5.24319	7.50922	4.38249e-05	0.00187041	2.38129
Igsf9	-2.56324	2.45257	-7.50201	4.41477e-05	0.00187536	2.61632
Fhl2	-2.94553	1.926	-7.50175	4.41596e-05	0.00187536	2.60288
Coro1a	-1.39863	4.77481	-7.49653	4.43952e-05	0.00188071	2.42856
Itga6	-1.84089	2.74486	-7.49385	4.45167e-05	0.00188122	2.59423
Lpl	-1.68391	6.95731	-7.48111	4.50992e-05	0.00190115	2.38708
Kirrel	-1.54743	3.4356	-7.47796	4.52448e-05	0.00190261	2.52631
Kcnq1	-3.10262	3.03762	-7.47404	4.54262e-05	0.00190557	2.58033
Rgn	1.60779	9.41523	7.46948	4.56386e-05	0.00190614	2.46946
Prdm16	-2.79539	1.1237	-7.46768	4.57223e-05	0.00190614	2.50982
Fgd3	-1.90971	2.89408	-7.46606	4.57983e-05	0.00190614	2.5598
Hyal1	0.9979	5.64294	7.46423	4.58842e-05	0.00190614	2.32458
Igfbp7	-1.7355	8.17391	-7.45194	4.6465e-05	0.00192127	2.40273
Sfn	-1.74296	1.85349	-7.45179	4.64724e-05	0.00192127	2.56463
Tlr5	1.36693	3.04114	7.44931	4.65902e-05	0.00192151	2.50539
Fxyd6	-3.10404	2.48264	-7.44586	4.67553e-05	0.00192369	2.56098
Dhdh	0.937424	7.34197	7.43497	4.72805e-05	0.00193794	2.34049
Chrna2	1.32276	3.1673	7.43274	4.73886e-05	0.00193794	2.47646
Dzip1l	-2.44901	2.07039	-7.42964	4.754e-05	0.00193794	2.54302
Rarg	-1.41093	4.18872	-7.42764	4.76375e-05	0.00193794	2.40181
Lpcat2	-1.46047	3.25799	-7.42269	4.78804e-05	0.00193794	2.48043
Cyp2e1	1.82393	11.7474	7.41937	4.80442e-05	0.00193794	2.49187
Fabp1	1.66172	10.8527	7.41756	4.81334e-05	0.00193794	2.46496
Dpyd	1.01151	7.31487	7.41738	4.81422e-05	0.00193794	2.32037
Fscn1	-1.11856	4.20583	-7.41649	4.81862e-05	0.00193794	2.37915
Nkg7	-2.43373	0.595773	-7.41559	4.82312e-05	0.00193794	2.41016
Fam101b	-2.08858	1.69262	-7.41044	4.84869e-05	0.00193934	2.5166
Capn5	-1.37282	2.88488	-7.41034	4.84919e-05	0.00193934	2.49385
Cers5	-1.35942	2.83687	-7.4063	4.86943e-05	0.00194047	2.49252
BC025446	1.20866	6.99403	7.40526	4.87463e-05	0.00194047	2.29382
Fmnl3	-1.40508	3.61922	-7.39721	4.91517e-05	0.00194615	2.42099
Cacnb3	-1.90791	2.70225	-7.39477	4.92756e-05	0.00194615	2.496
Tmem221	-2.19895	0.606343	-7.39205	4.9414e-05	0.00194615	2.39791
Gpc1	1.18271	5.84147	7.39135	4.94496e-05	0.00194615	2.24693
Rab11fip5	-1.70539	2.86852	-7.39122	4.94563e-05	0.00194615	2.48042
Gm27463	1.98261	3.77108	7.38607	4.97194e-05	0.00195203	2.3783
Mttp	1.02637	7.83232	7.38248	4.9904e-05	0.00195365	2.30647
Csf2ra	-1.26823	5.1383	-7.38084	4.99885e-05	0.00195365	2.27622
Gjc2	-1.36456	2.19048	-7.37533	5.02737e-05	0.00195855	2.4883
Gpd1	1.08624	8.78826	7.37401	5.03423e-05	0.00195855	2.34102
Mak	-3.00845	-1.2261	-7.3618	5.09813e-05	0.00197572	1.94281
Srd5a1	1.16709	6.51563	7.35906	5.11254e-05	0.00197572	2.22543
mt-Nd3	1.25575	3.53312	7.35848	5.11562e-05	0.00197572	2.3606
Dhrs1	0.937782	6.93172	7.35682	5.12441e-05	0.00197572	2.23774
Tmem54	-3.38934	-0.406846	-7.33854	5.22233e-05	0.00200546	2.11513
Col5a2	-1.986	4.11996	-7.33621	5.23497e-05	0.00200546	2.33117
Arrb1	-0.918096	4.89812	-7.3359	5.23661e-05	0.00200546	2.22973
AI467606	-2.08077	0.313691	-7.32846	5.2772e-05	0.00201218	2.30285
Cyp1a2	1.65044	7.31509	7.32779	5.28084e-05	0.00201218	2.22491
Cuedc1	-1.68518	3.91421	-7.32531	5.29444e-05	0.00201218	2.32702
Arl4c	-1.42386	3.74942	-7.32319	5.30613e-05	0.00201218	2.33045
Bmp8b	-3.28288	1.61779	-7.32198	5.31279e-05	0.00201218	2.40507
Lck	-2.11972	1.57584	-7.31256	5.36503e-05	0.00202749	2.41635
Jag2	-2.75722	0.684909	-7.30717	5.39514e-05	0.00203438	2.31298
Adra1b	1.27448	5.75093	7.30312	5.41792e-05	0.00203849	2.15066
Gxylt2	-3.91282	-1.95039	-7.2917	5.4827e-05	0.00204795	1.62572
Ahdc1	-1.11851	4.64945	-7.29122	5.48543e-05	0.00204795	2.20534
Aldh1a1	1.43259	9.76608	7.28834	5.50189e-05	0.00204795	2.28928
Scarf2	-1.75462	4.5803	-7.28618	5.51431e-05	0.00204795	2.22925
2023-09-01	-1.73009	2.07899	-7.28337	5.53045e-05	0.00204795	2.39817
Bok	-1.05138	4.73608	-7.2812	5.543e-05	0.00204795	2.18574
Arl2bp	-1.00879	3.97998	-7.27734	5.56532e-05	0.00204795	2.24648
Ly6c1	-3.73368	1.65926	-7.27686	5.56812e-05	0.00204795	2.35283
Gm13889	-1.53499	3.71863	-7.27459	5.5813e-05	0.00204795	2.28523
Nat8	1.957	3.18191	7.27219	5.59533e-05	0.00204795	2.31322
Glul	2.00071	9.89292	7.27138	5.60002e-05	0.00204795	2.27669
Pmp22	-1.33066	3.47755	-7.27088	5.60298e-05	0.00204795	2.29761
Tm7sf2	1.65372	6.0045	7.26984	5.60904e-05	0.00204795	2.11967
Orai2	-1.51875	1.96092	-7.26776	5.62124e-05	0.00204795	2.38278
Abcg2	0.814909	6.32237	7.26761	5.62211e-05	0.00204795	2.11789
Rbpms2	0.917924	5.61247	7.26457	5.63998e-05	0.00205011	2.10573
Frem1	-2.26027	1.09259	-7.25802	5.67871e-05	0.00205397	2.32765
Oxct1	-1.1512	3.85844	-7.25574	5.69224e-05	0.00205397	2.2395
Cd9	-1.6651	5.87505	-7.2548	5.69786e-05	0.00205397	2.12711
Heph	-1.63491	1.6195	-7.25328	5.70688e-05	0.00205397	2.36389
Slc25a42	0.839994	6.88552	7.25268	5.71046e-05	0.00205397	2.12125
Olfm2	-1.82768	1.40824	-7.24495	5.7568e-05	0.00205962	2.3453
Selplg	-1.69971	3.66129	-7.24401	5.7625e-05	0.00205962	2.263
Camk1	-1.01138	4.97907	-7.24081	5.78182e-05	0.00205962	2.12324
Oscp1	-2.59505	0.388043	-7.23917	5.79172e-05	0.00205962	2.21604
Epdr1	-2.1046	2.06643	-7.23789	5.7995e-05	0.00205962	2.3527
Mmp14	-0.955132	6.02764	-7.23517	5.81605e-05	0.00205962	2.08838
Dmgdh	1.29347	8.2547	7.23517	5.81608e-05	0.00205962	2.1661
Cdon	-1.6852	1.91357	-7.23416	5.82222e-05	0.00205962	2.34891
Insig1	1.25826	7.08911	7.22966	5.84975e-05	0.00205962	2.10553
Nt5c3b	-1.33543	2.77763	-7.22637	5.86993e-05	0.00205962	2.30794
Gfra2	-2.55341	1.03301	-7.22606	5.87183e-05	0.00205962	2.28519
Ehd2	-1.45592	4.48692	-7.2254	5.87588e-05	0.00205962	2.15882
Wnk2	-2.19558	2.38798	-7.22387	5.88533e-05	0.00205962	2.33449
Ccdc88b	-1.3156	3.17985	-7.22243	5.89422e-05	0.00205962	2.27163
Acss1	-1.99005	1.41295	-7.21938	5.9131e-05	0.00206201	2.31814
Boc	-2.14836	1.54181	-7.21246	5.95621e-05	0.00206416	2.31559
Slc43a2	-1.13673	5.09855	-7.21138	5.96296e-05	0.00206416	2.08807
Glyat	0.893939	7.61214	7.21019	5.97042e-05	0.00206416	2.10736
Adra1a	1.6414	1.82406	7.21018	5.9705e-05	0.00206416	2.32387
Olfml2a	-3.47362	1.06076	-7.20876	5.97941e-05	0.00206416	2.24111
Vtcn1	-2.61821	0.839554	-7.20346	6.01275e-05	0.0020715	2.24126
Lyl1	-1.43507	2.06626	-7.19718	6.05255e-05	0.00207792	2.30945
Unc93b1	-0.793951	6.29512	-7.1967	6.05561e-05	0.00207792	2.04685
Clec4g	1.98528	5.08995	7.19402	6.0727e-05	0.00207963	2.05979
Cd74	-2.06716	8.71316	-7.19089	6.09278e-05	0.00208235	2.14418
Erbb2	-2.2165	2.54449	-7.1879	6.11196e-05	0.00208475	2.29245
Dpysl4	-2.27595	1.37817	-7.1839	6.1377e-05	0.00208938	2.2773
Snai1	-1.72426	2.25309	-7.17864	6.17182e-05	0.00209683	2.28761
Gm13775	2.05058	3.91456	7.17674	6.18417e-05	0.00209687	2.13853
Spata6	-1.52294	2.13325	-7.16268	6.27657e-05	0.00212401	2.27294
Ano8	-0.980832	4.04765	-7.15848	6.30441e-05	0.00212433	2.10919
Gimap3	-1.89709	2.51203	-7.15706	6.31386e-05	0.00212433	2.25753
Mvb12b	-1.6727	2.98866	-7.15694	6.31466e-05	0.00212433	2.22572
Grhl2	-2.60926	1.0616	-7.15286	6.34193e-05	0.00212909	2.21588
Chpt1	0.990873	7.47575	7.15112	6.35364e-05	0.00212909	2.03546
Amigo2	1.19022	3.3907	7.14827	6.37279e-05	0.00213098	2.14764
Hsd17b11	0.952885	8.08836	7.14552	6.39135e-05	0.00213098	2.05883
Gpr114	-2.59206	-0.399962	-7.14475	6.39654e-05	0.00213098	1.99555
Ildr1	-3.15494	1.23107	-7.14179	6.41655e-05	0.0021335	2.2054
Pdgfc	-1.57407	3.05138	-7.13842	6.43946e-05	0.00213418	2.19894
Slc34a2	-3.34368	-0.331404	-7.13541	6.46005e-05	0.00213418	1.96423
Sema3f	-0.996955	4.32215	-7.13475	6.4645e-05	0.00213418	2.05696
Col4a6	-3.78213	0.514904	-7.13419	6.46835e-05	0.00213418	2.08868
Bbox1	0.997456	6.26013	7.12968	6.49933e-05	0.00213635	1.96323
Phlda3	-1.67012	3.70183	-7.12944	6.50096e-05	0.00213635	2.1333
Gpsm3	-1.24216	3.3601	-7.12552	6.52801e-05	0.00213635	2.14868
Fbln2	-1.92048	3.2943	-7.12424	6.53687e-05	0.00213635	2.17157
Glipr1	-2.1959	1.74433	-7.1226	6.54824e-05	0.00213635	2.23251
Serpinb6b	-1.94236	3.4897	-7.1224	6.54964e-05	0.00213635	2.15404
Ctss	-1.51158	6.83132	-7.11962	6.56892e-05	0.00213858	1.98433
Pygl	0.947118	8.38952	7.11436	6.60565e-05	0.00214646	2.03872
Vill	-2.21784	2.56383	-7.10467	6.67393e-05	0.00216215	2.20462
Krt19	-2.87275	3.8953	-7.10393	6.67915e-05	0.00216215	2.13365
Lum	-2.55797	5.12111	-7.1002	6.70569e-05	0.00216666	2.02146
P2ry1	0.933782	3.53014	7.09268	6.75943e-05	0.00217992	2.06948
Slc22a30	1.46907	5.71183	7.09038	6.77601e-05	0.00218116	1.91609
Ubd	-2.8289	4.28678	-7.08829	6.79108e-05	0.00218192	2.08383
Ephx2	0.958563	9.40712	7.08197	6.83685e-05	0.00219252	2.04884
Unc13d	-1.49918	2.29981	-7.07301	6.90243e-05	0.00220942	2.17383
Retsat	1.34681	8.41431	7.06648	6.95056e-05	0.00221525	1.98698
Adh7	1.35086	4.02225	7.0654	6.95856e-05	0.00221525	1.98782
Tagln2	-1.91479	6.43573	-7.06529	6.95937e-05	0.00221525	1.92169
Fkbp10	-1.78368	2.98257	-7.06125	6.98947e-05	0.00221862	2.1258
Chn2	0.781133	5.26052	7.0601	6.99804e-05	0.00221862	1.88278
Ppp2r1b	0.815794	4.63176	7.05866	7.00875e-05	0.00221862	1.91599
Dnase2b	1.01142	4.57051	7.05655	7.02454e-05	0.00221952	1.91997
Selm	-1.45709	3.01768	-7.03942	7.15421e-05	0.00225363	2.09176
Prkcdbp	-1.69161	1.94009	-7.03814	7.16398e-05	0.00225363	2.14802
Smoc2	-1.90009	4.9601	-7.03711	7.17189e-05	0.00225363	1.93137
Akap1	0.862937	6.9164	7.02907	7.23385e-05	0.00226894	1.87264
Fmnl1	-1.46365	3.42744	-7.0232	7.27938e-05	0.00227906	2.03718
Crlf2	-0.854572	4.61865	-7.01858	7.31553e-05	0.0022862	1.89594
Fam47e	2.01557	3.67367	7.00966	7.38575e-05	0.00230395	1.97744
Itgb3	1.4693	2.27334	7.00415	7.42953e-05	0.00231002	2.09136
Zdhhc1	-1.4076	3.21585	-7.00359	7.43397e-05	0.00231002	2.03416
Twf2	-1.1167	3.4652	-7.00213	7.44561e-05	0.00231002	1.99984
Rasal3	-1.91072	2.09147	-6.99285	7.52018e-05	0.00232895	2.09924
Hspg2	-1.21973	6.06101	-6.98538	7.58075e-05	0.00233845	1.81311
Pcolce	-1.50857	5.15159	-6.98406	7.59154e-05	0.00233845	1.84308
Flrt2	-2.3061	1.13454	-6.98403	7.59175e-05	0.00233845	2.06473
Lair1	-1.22737	3.05737	-6.97615	7.65639e-05	0.00235413	2.01368
Cryab	-1.6299	3.85937	-6.97216	7.68928e-05	0.00235844	1.94321
Hebp2	-2.3721	1.03372	-6.96858	7.719e-05	0.00235844	2.04087
Gm11967	1.82836	0.534985	6.96845	7.72007e-05	0.00235844	2.02701
Tmem229a	-2.05083	1.67638	-6.9662	7.73883e-05	0.00235844	2.07289
Efna4	-2.73884	0.464964	-6.96616	7.73912e-05	0.00235844	1.97146
Plp2	-2.00261	3.06229	-6.96416	7.75582e-05	0.00235934	2.01974
Cml5	2.01461	3.07573	6.96206	7.77343e-05	0.00236015	1.9886
Plk3	1.15196	7.01366	6.96055	7.78601e-05	0.00236015	1.79988
Parvg	-1.60276	2.5712	-6.94543	7.91399e-05	0.00239472	2.02532
Mmd	0.846609	6.98552	6.93466	8.00658e-05	0.00241495	1.76834
Ulk4	-3.45709	-0.630178	-6.93438	8.00901e-05	0.00241495	1.7251
Mxra7	-1.28468	4.03947	-6.92741	8.0696e-05	0.00242835	1.86264
Cd40	-1.77463	0.971347	-6.92602	8.08176e-05	0.00242835	2.00533
Tnfsf13b	-1.86274	0.947821	-6.91928	8.14083e-05	0.00243837	1.99572
Gna15	-2.31544	0.340961	-6.91797	8.1524e-05	0.00243837	1.9243
Rgs19	-1.38558	2.41098	-6.91596	8.17019e-05	0.00243837	1.9996
E030013I19Rik	-2.64945	0.130068	-6.91482	8.18023e-05	0.00243837	1.88318
Capg	-1.45708	4.33685	-6.91397	8.18781e-05	0.00243837	1.82515
Plxna3	-2.03106	1.64205	-6.91125	8.21197e-05	0.00243837	2.01578
B9d1	-2.06779	0.814174	-6.91095	8.2146e-05	0.00243837	1.97277
Ccdc64b	-3.04405	0.374578	-6.90707	8.24924e-05	0.0024411	1.89408
Hsd17b7	1.29289	4.60403	6.90334	8.28266e-05	0.0024411	1.74713
Tril	-1.62378	1.55745	-6.90114	8.30241e-05	0.0024411	2.0057
Bgn	-1.6496	8.50867	-6.90107	8.30303e-05	0.0024411	1.80938
Snhg18	-1.50675	2.94967	-6.90097	8.30389e-05	0.0024411	1.94721
Rftn1	-1.64151	2.80957	-6.89898	8.32188e-05	0.0024411	1.95887
Cftr	-3.85585	0.356647	-6.89881	8.32337e-05	0.0024411	1.84917
Dbn1	-1.32021	3.41194	-6.89459	8.36156e-05	0.00244426	1.89149
Fam163a	-3.4025	-0.0111531	-6.89447	8.36266e-05	0.00244426	1.80972
Panx1	-1.97501	1.44707	-6.88859	8.41623e-05	0.00245574	1.98869
Ncf1	-1.07577	3.85857	-6.88652	8.43513e-05	0.00245707	1.82774
Pfkfb4	-1.6893	2.0778	-6.88388	8.45941e-05	0.00245928	1.98279
Rfx4	2.74395	0.576674	6.8809	8.4868e-05	0.00245928	1.93161
Vim	-1.57532	7.04238	-6.8787	8.50713e-05	0.00245928	1.71911
Abcc5	-1.28562	4.07184	-6.87622	8.53011e-05	0.00245928	1.80132
Slc9b2	-3.0001	-0.713135	-6.87492	8.54215e-05	0.00245928	1.68321
Dpp4	0.850791	6.41412	6.87476	8.54365e-05	0.00245928	1.67739
Mgam	0.893602	6.05839	6.87332	8.55696e-05	0.00245928	1.66668
Sema5a	-2.15467	2.43407	-6.87328	8.55737e-05	0.00245928	1.96328
Hao1	1.17275	7.52016	6.87027	8.58547e-05	0.00246113	1.72053
Tpm2	1.59925	3.35477	6.86951	8.5925e-05	0.00246113	1.84755
Adamts16	-2.46354	0.70324	-6.86703	8.61579e-05	0.0024619	1.91099
Cd59b	1.6026	1.44462	6.86527	8.63226e-05	0.0024619	1.96909
Tnfrsf11b	2.61399	-0.11677	6.86423	8.64203e-05	0.0024619	1.83436
Rbms3	-1.49653	3.58548	-6.86311	8.6526e-05	0.0024619	1.84407
Pdgfd	-2.57336	2.73133	-6.85978	8.68399e-05	0.00246674	1.94078
Plcd3	-2.56796	2.47498	-6.85311	8.74738e-05	0.00248064	1.9458
Lhfp	-1.58993	5.24264	-6.84762	8.79988e-05	0.00248837	1.68555
Gucy2c	-3.20025	0.131392	-6.84722	8.80364e-05	0.00248837	1.79863
Tmem45a	-3.05558	1.96761	-6.83926	8.88043e-05	0.00250522	1.94117
Tmem132a	-1.38467	3.37213	-6.83725	8.89997e-05	0.00250522	1.83361
Ccrn4l	-1.65794	5.48787	-6.83628	8.90942e-05	0.00250522	1.66372
Mlxipl	1.09672	7.97709	6.83459	8.92587e-05	0.00250522	1.70236
Sh3bp1	-1.16167	3.45642	-6.83352	8.93626e-05	0.00250522	1.81352
Ptprd	0.925074	6.24506	6.83098	8.96105e-05	0.00250807	1.62207
Cpz	-1.72682	2.48704	-6.82488	9.02104e-05	0.00251949	1.90097
Rhoj	-1.45426	3.59781	-6.8184	9.08515e-05	0.00251949	1.7907
Hlf	0.7553	5.5765	6.81821	9.08699e-05	0.00251949	1.5994
Acox1	1.17396	11.3915	6.81704	9.09866e-05	0.00251949	1.82983
Lyz2	-1.76471	7.70022	-6.8168	9.10101e-05	0.00251949	1.67671
Rgs11	-2.56315	0.748397	-6.81574	9.11162e-05	0.00251949	1.86274
Pbld1	0.994778	8.15882	6.81553	9.11373e-05	0.00251949	1.68954
Nfkbie	-1.42647	3.30698	-6.81497	9.11932e-05	0.00251949	1.81622
Trib2	-1.29504	2.79521	-6.80999	9.16908e-05	0.0025254	1.85462
Ces1e	1.31037	6.81804	6.80989	9.17017e-05	0.0025254	1.61896
Col4a1	-1.35778	7.16533	-6.80763	9.19281e-05	0.00252737	1.63962
Hsd17b12	0.997273	7.65343	6.80625	9.20678e-05	0.00252737	1.65314
C1rl	1.1669	7.03259	6.80258	9.24383e-05	0.00253349	1.61923
Akr1c20	1.12786	5.64544	6.80045	9.26543e-05	0.00253536	1.58054
D630003M21Rik	-2.53966	2.28386	-6.79699	9.30063e-05	0.00254094	1.89136
Zfp13	-1.59523	1.50969	-6.78989	9.37331e-05	0.00255672	1.88931
Ms4a6c	-1.4786	2.71619	-6.7874	9.39894e-05	0.00255964	1.83976
Tspan18	-1.62639	1.74728	-6.78586	9.4148e-05	0.00255973	1.88497
Abcc6	0.899418	7.17558	6.78364	9.43777e-05	0.00255973	1.60329
Tgfb2	-2.74403	2.43476	-6.78224	9.45238e-05	0.00255973	1.87318
Tsc22d4	-0.918543	5.13486	-6.7816	9.45893e-05	0.00255973	1.59122
Abcg1	-1.10642	4.64417	-6.7778	9.49855e-05	0.00256201	1.62769
Timp3	-1.70623	5.67053	-6.777	9.50685e-05	0.00256201	1.59096
Nhsl1	-1.12868	3.43697	-6.77551	9.5224e-05	0.00256201	1.74925
Sult1d1	0.762338	6.58525	6.77426	9.53549e-05	0.00256201	1.56669
Nmrk1	0.899788	5.63903	6.77364	9.54203e-05	0.00256201	1.54773
Gm609	-3.00032	0.880634	-6.77208	9.55839e-05	0.0025624	1.82109
Cand2	-2.74277	0.325429	-6.76439	9.63961e-05	0.00258014	1.76447
Bag4	0.792302	4.37899	6.76044	9.68159e-05	0.00258607	1.59712
Gpr132	-1.75698	1.10208	-6.75947	9.69191e-05	0.00258607	1.84523
Hes6	1.31009	5.90778	6.74903	9.80391e-05	0.00259356	1.52292
Cyp2d40	2.5025	5.58557	6.74733	9.82234e-05	0.00259356	1.54665
Rtp3	0.974737	5.177	6.74598	9.83694e-05	0.00259356	1.52575
Adcy3	-1.45395	1.8558	-6.74561	9.84096e-05	0.00259356	1.83937
Fam198b	-2.15196	0.466602	-6.74324	9.86672e-05	0.00259356	1.77516
Wfdc15b	-3.26516	-0.288034	-6.74156	9.88496e-05	0.00259356	1.6337
Pycard	-1.43499	1.77646	-6.74139	9.8868e-05	0.00259356	1.83648
Ralgds	-1.20776	3.26432	-6.74065	9.89494e-05	0.00259356	1.72999
Tbx2	-1.32601	3.90728	-6.74058	9.89568e-05	0.00259356	1.6646
Anxa1	-1.18789	3.99942	-6.73842	9.91928e-05	0.00259356	1.64727
Egflam	-2.36717	2.4262	-6.73825	9.92108e-05	0.00259356	1.82044
Pdgfrl	-2.49229	1.32888	-6.7366	9.93917e-05	0.00259356	1.82321
0610011F06Rik	0.882739	6.52842	6.73578	9.94823e-05	0.00259356	1.5199
Gab2	-1.19265	3.46769	-6.73575	9.94848e-05	0.00259356	1.70245
Ptgis	-2.34606	3.66687	-6.73511	9.95556e-05	0.00259356	1.7222
Obsl1	-1.4986	3.06745	-6.73379	9.97003e-05	0.00259356	1.75016
Crip1	-1.56942	3.05733	-6.73151	9.99521e-05	0.00259356	1.75044
Gm6652	1.23239	3.08565	6.73064	0.000100047	0.00259356	1.71602
Nfatc2	-1.74593	1.44035	-6.73042	0.000100072	0.00259356	1.82558
Adprh	-0.946571	3.69755	-6.72896	0.000100234	0.00259383	1.66174
Arhgef40	-0.903422	4.57118	-6.7259	0.000100573	0.00259869	1.56656
Sult2a7	3.56903	-2.20016	6.72385	0.0001008	0.00260065	1.21814
Gabbr2	1.02596	4.8072	6.72214	0.000100991	0.00260166	1.51809
Ecscr	-1.26162	2.48634	-6.72069	0.000101154	0.00260194	1.7791
Pdlim7	-0.924585	3.98883	-6.71607	0.000101672	0.00261135	1.61379
Pdzk1ip1	-1.94003	3.44279	-6.71272	0.000102048	0.00261562	1.70258
Cd3d	-2.64106	-0.462332	-6.71188	0.000102143	0.00261562	1.60307
Tmem229b	-1.45408	2.8194	-6.70469	0.000102959	0.00262932	1.73882
Myo5c	-2.82458	0.548424	-6.70436	0.000102997	0.00262932	1.7277
Thrsp	2.70061	8.2207	6.70243	0.000103217	0.00262932	1.56691
Atp1b1	-1.0884	6.62721	-6.7009	0.000103391	0.00262932	1.49267
Pcsk9	1.12476	4.27644	6.69985	0.000103512	0.00262932	1.54021
Fxyd5	-1.19774	3.78046	-6.69911	0.000103597	0.00262932	1.62635
Car8	0.902328	5.43155	6.69604	0.000103949	0.00263138	1.4593
F2rl1	-2.50588	1.63023	-6.69456	0.000104121	0.00263138	1.78742
Sparc	-1.32959	8.258	-6.6944	0.000104138	0.00263138	1.55829
Ccdc80	-1.96428	6.07402	-6.69029	0.000104615	0.00263952	1.49126
Cdkn2c	-1.06844	3.70356	-6.68651	0.000105054	0.00264671	1.61589
Mex3a	-2.86581	0.677855	-6.68365	0.000105388	0.00264809	1.7186
4732419C18Rik	1.20802	3.09598	6.68339	0.000105417	0.00264809	1.66113
Slc47a1	0.924478	6.97045	6.67894	0.00010594	0.00265733	1.47147
Sepsecs	0.703153	5.59004	6.67746	0.000106114	0.00265782	1.4345
Gabrp	-4.90298	-0.189498	-6.67484	0.000106423	0.00266166	1.49756
Aldh9a1	0.958385	8.05827	6.67195	0.000106765	0.00266632	1.51786
Marcksl1	-1.058	4.83322	-6.67057	0.000106929	0.00266654	1.48555
Cd33	-1.4968	1.81229	-6.6687	0.000107152	0.00266821	1.75768
Timd4	3.41581	0.0993945	6.66451	0.000107652	0.00267679	1.65525
Nipal2	-2.45598	1.5143	-6.65889	0.000108326	0.00268662	1.74822
Cd93	-1.30729	4.47212	-6.6586	0.000108361	0.00268662	1.51208
Zfp651	-1.59453	2.90209	-6.65603	0.000108671	0.00269043	1.68011
F9	0.766459	7.37421	6.65367	0.000108957	0.00269361	1.46101
Mfap2	-3.38851	1.23549	-6.64574	0.000109924	0.00271361	1.71073
Rab27b	-2.29684	2.12116	-6.64181	0.000110406	0.00271988	1.72607
Tmem231	-2.44673	1.35766	-6.64109	0.000110495	0.00271988	1.72527
Scrn3	0.799314	5.19763	6.63679	0.000111025	0.00272903	1.39545
Trim35	-1.45714	3.91652	-6.63457	0.000111301	0.00272939	1.54664
Slc25a36	-1.38673	2.97296	-6.6341	0.000111358	0.00272939	1.64331
1600002H07Rik	0.875748	5.91802	6.62883	0.000112016	0.00273601	1.37847
Mpzl1	-1.53774	3.05198	-6.62874	0.000112026	0.00273601	1.6339
Gm13111	-3.2563	-1.49879	-6.62777	0.000112148	0.00273601	1.28275
Vars	-0.836768	6.20058	-6.62682	0.000112266	0.00273601	1.39164
Tuba8	-1.89675	2.72772	-6.61646	0.000113573	0.00276049	1.65677
Efemp2	-1.42997	4.01841	-6.61631	0.000113592	0.00276049	1.51271
Trabd2b	-2.06224	0.812201	-6.61503	0.000113755	0.00276052	1.67711
Selo	0.864899	5.71848	6.60414	0.000115148	0.00279038	1.34779
Proca1	1.48118	2.09543	6.60077	0.000115584	0.0027965	1.6613
Evpl	-2.29467	1.85903	-6.59966	0.000115726	0.0027965	1.68616
Aldh6a1	0.846789	8.01582	6.59643	0.000116146	0.0028027	1.42684
H2-DMa	-1.62465	4.09196	-6.59231	0.000116683	0.00281171	1.48454
Tmprss2	-1.22511	3.53092	-6.58744	0.000117321	0.00281696	1.5253
Tor4a	-1.2758	3.85248	-6.58707	0.00011737	0.00281696	1.4904
Nr1i3	1.73564	6.21807	6.58677	0.00011741	0.00281696	1.34088
Adtrp	1.21199	6.65321	6.58469	0.000117684	0.00281696	1.3476
Car3	1.81599	10.142	6.58348	0.000117843	0.00281696	1.51544
Mup-ps14	3.63493	-0.0868055	6.58315	0.000117886	0.00281696	1.54751
Dok1	-1.26592	2.96027	-6.5803	0.000118264	0.00282054	1.58014
Scn7a	-3.45593	0.288136	-6.57874	0.000118471	0.00282054	1.55688
Gm4955	-2.35748	1.32755	-6.5783	0.00011853	0.00282054	1.6599
Pck2	-1.52098	4.204	-6.57383	0.000119126	0.00283058	1.44746
Abhd3	1.01508	5.57682	6.57267	0.000119281	0.00283058	1.31192
AI838599	-1.55676	1.92693	-6.57013	0.000119621	0.00283473	1.64692
Slc41a3	-1.36404	3.575	-6.56848	0.000119844	0.00283608	1.50269
Arhgef28	-2.76341	0.887279	-6.565	0.000120312	0.00284325	1.61845
Fgl2	-1.91107	3.10376	-6.55933	0.000121082	0.0028575	1.55906
Ugt3a1	1.26682	4.72692	6.55554	0.000121599	0.00285944	1.33071
Triqk	-2.95803	-0.963371	-6.55548	0.000121608	0.00285944	1.35505
E2f8	2.23093	3.10543	6.55479	0.000121702	0.00285944	1.52844
B930041F14Rik	-1.8718	1.97852	-6.55385	0.000121831	0.00285944	1.63006
Arid5b	1.67432	4.22418	6.55118	0.000122197	0.00286024	1.38061
Cyp2d10	0.952748	9.16576	6.55039	0.000122305	0.00286024	1.43104
Il10ra	-1.24991	3.82434	-6.54996	0.000122365	0.00286024	1.44877
Plekha2	-1.44495	3.68314	-6.54814	0.000122616	0.00286059	1.46978
Phldb1	-1.02948	4.94108	-6.54743	0.000122714	0.00286059	1.33135
C1qc	-0.842617	6.60173	-6.54474	0.000123086	0.00286476	1.30432
Igsf3	-2.03895	1.51495	-6.54373	0.000123226	0.00286476	1.627
Hexb	-1.35304	5.0603	-6.54039	0.000123689	0.00287163	1.32697
Ormdl3	0.790115	6.88712	6.52956	0.000125208	0.00290297	1.29047
Bspry	-3.22613	0.677787	-6.5277	0.000125471	0.00290514	1.55386
Trp53inp2	0.743152	7.69374	6.52459	0.000125913	0.00291144	1.32466
Tbxas1	-1.34618	2.7222	-6.52009	0.000126554	0.00291671	1.53543
Arhgdib	-0.942942	4.68471	-6.51966	0.000126615	0.00291671	1.31503
Myrf	-1.00264	5.39331	-6.51901	0.000126708	0.00291671	1.27311
C1qb	-0.950579	6.68341	-6.51822	0.000126821	0.00291671	1.27662
Galnt12	-2.57343	0.723992	-6.51447	0.00012736	0.00291807	1.55954
Wisp2	-3.30617	2.01228	-6.51255	0.000127635	0.00291807	1.59332
Dnaaf3	-3.04493	0.236289	-6.51155	0.000127779	0.00291807	1.49884
Hk1	-1.17891	4.05917	-6.5094	0.000128091	0.00291807	1.37343
Cav1	-1.83729	3.40434	-6.50939	0.000128092	0.00291807	1.47005
Hsd11b1	1.59457	8.08753	6.50894	0.000128158	0.00291807	1.3282
Trp53i11	-1.3627	4.35721	-6.50873	0.000128188	0.00291807	1.34834
Fcgr3	-1.05575	4.28432	-6.50837	0.000128241	0.00291807	1.34305
Col8a1	-2.00858	1.80132	-6.50431	0.00012883	0.00292761	1.58167
Glipr2	-2.46211	1.45418	-6.50161	0.000129224	0.00293266	1.5798
Maob	1.10773	6.92368	6.49961	0.000129516	0.00293399	1.25704
Ptpn14	-2.02901	3.19383	-6.49888	0.000129624	0.00293399	1.48611
Ms4a4b	-2.80481	0.494068	-6.4972	0.00012987	0.00293459	1.51983
Itga8	-2.60145	4.19075	-6.49575	0.000130083	0.00293459	1.40635
Zfp185	-2.50591	-0.177226	-6.4952	0.000130164	0.00293459	1.4485
Gpr98	2.16939	2.78444	6.49227	0.000130598	0.0029405	1.4888
Ccdc114	-2.72798	1.86772	-6.48961	0.000130991	0.00294434	1.56799
Cd8a	-2.38059	1.20372	-6.4888	0.000131111	0.00294434	1.56127
L3hypdh	0.918881	4.46163	6.47972	0.000132467	0.00296998	1.25889
F13b	0.799064	6.87372	6.47792	0.000132737	0.00296998	1.228
Thbs3	-1.55077	1.73231	-6.4769	0.000132891	0.00296998	1.55
Pon1	1.27985	8.24546	6.47654	0.000132945	0.00296998	1.2972
Cyp2s1	-2.86091	1.49395	-6.47159	0.000133693	0.00297903	1.54608
Ttc26	-2.7577	-0.130663	-6.4703	0.00013389	0.00297903	1.42262
Tmc4	-1.625	3.73075	-6.4695	0.000134011	0.00297903	1.37929
AF251705	-1.17705	3.32579	-6.4674	0.000134332	0.00297903	1.40679
Entpd8	0.945456	6.00905	6.46638	0.000134486	0.00297903	1.18598
Tgtp1	-1.84221	2.59343	-6.46632	0.000134496	0.00297903	1.49504
Lactb	0.760425	5.38705	6.46508	0.000134685	0.00297903	1.18448
Cryz	0.763383	6.71721	6.46473	0.00013474	0.00297903	1.2053
Acot12	0.754686	6.7079	6.45868	0.000135668	0.00299569	1.19763
Slamf9	-2.48829	1.61354	-6.45498	0.00013624	0.00299572	1.53091
1110059E24Rik	0.905574	4.51773	6.45234	0.000136649	0.00299572	1.22038
Smad3	-1.00636	4.29878	-6.4518	0.000136733	0.00299572	1.27283
Tspan9	-0.714822	5.58199	-6.45141	0.000136793	0.00299572	1.17944
Optn	0.725303	6.87053	6.45027	0.000136971	0.00299572	1.19451
Slc25a4	-1.19889	4.6155	-6.45025	0.000136974	0.00299572	1.24779
Rab25	-2.83748	1.21915	-6.45009	0.000136999	0.00299572	1.51538
Slc35e3	0.835997	4.24667	6.44898	0.000137172	0.00299572	1.24358
Btg3	-1.72544	1.88981	-6.44854	0.00013724	0.00299572	1.51487
Col6a5	-2.71564	1.14613	-6.4465	0.00013756	0.00299887	1.51033
Clec4a2	-1.48496	1.9234	-6.44385	0.000137975	0.00300411	1.50567
Sucnr1	1.74884	3.26182	6.43871	0.000138786	0.00301793	1.36536
Ahsa2	0.74388	4.90579	6.43307	0.000139679	0.00303122	1.16611
Dtx1	-2.62219	1.90263	-6.43236	0.000139792	0.00303122	1.5041
Fgf7	-2.98016	-1.05137	-6.43152	0.000139927	0.00303122	1.22943
Dpep1	-2.62495	1.82702	-6.42982	0.000140198	0.00303136	1.50232
Arhgef2	-1.63495	4.75735	-6.42926	0.000140287	0.00303136	1.22948
Ptplad2	-1.60463	2.23799	-6.42673	0.000140692	0.00303314	1.47074
Nfatc4	-1.49709	1.90462	-6.42654	0.000140723	0.00303314	1.48756
Mxra8	-1.85365	4.68541	-6.42386	0.000141153	0.0030386	1.23815
Fes	-0.900927	4.19642	-6.4207	0.000141664	0.00304474	1.24261
Pwwp2b	-1.38546	3.08214	-6.41935	0.000141881	0.00304474	1.38422
Gpx2	-4.278	-0.458421	-6.4188	0.000141971	0.00304474	1.26266
Pygm	-1.26394	2.08067	-6.41636	0.000142367	0.00304942	1.4639
Acot11	1.47184	3.45374	6.41344	0.000142841	0.00305339	1.3064
Cd163	5.02593	1.2541	6.41303	0.000142908	0.00305339	1.46456
Cd37	-1.0114	3.06027	-6.40727	0.000143852	0.00306974	1.36174
Pcmtd1	0.730903	6.22303	6.40148	0.000144807	0.00308628	1.11159
Blnk	-1.72489	2.90665	-6.39827	0.000145339	0.00309377	1.3871
P2ry6	-1.48997	3.08676	-6.3968	0.000145584	0.00309514	1.35972
Fcrls	-4.06506	-0.0180282	-6.39308	0.000146204	0.00310448	1.31616
Mboat1	-2.82606	1.47964	-6.37611	0.000149074	0.0031615	1.4432
4632428N05Rik	-1.17927	4.58953	-6.37329	0.000149557	0.0031657	1.15661
Notch3	-1.18904	2.61114	-6.3728	0.00014964	0.0031657	1.37203
Hacl1	1.51779	6.9607	6.3702	0.000150088	0.00317125	1.10445
Hs3st1	-2.53174	0.315606	-6.36682	0.00015067	0.00317292	1.37636
Cldn4	-3.98582	2.42729	-6.36656	0.000150716	0.00317292	1.43107
Prr33	-2.29496	0.00109083	-6.36548	0.000150902	0.00317292	1.35041
Hsf2bp	-2.44756	0.798666	-6.36546	0.000150906	0.00317292	1.41216
Enkd1	-1.73403	1.44074	-6.35955	0.000151933	0.00319059	1.42627
Sord	1.06148	10.3258	6.35663	0.000152444	0.00319643	1.25521
Arpc1b	-0.698255	6.99054	-6.35583	0.000152584	0.00319643	1.0905
Relb	-1.80555	3.76248	-6.35021	0.000153572	0.00321201	1.24147
Crip2	-0.787411	6.6857	-6.34819	0.00015393	0.00321201	1.0695
Cutal	0.800257	5.02338	6.34768	0.000154019	0.00321201	1.05599
Abcc4	-2.00512	2.95233	-6.34736	0.000154076	0.00321201	1.33028
Vnn1	1.10018	6.72213	6.34583	0.000154349	0.00321378	1.06232
Ppm1b	0.741146	6.94758	6.34202	0.000155026	0.00322397	1.06684
Marveld3	-1.76424	1.80259	-6.3373	0.00015587	0.0032376	1.39398
Fdps	1.88938	6.19023	6.33229	0.000156773	0.0032497	1.03564
Oas1a	-1.62363	3.76099	-6.33091	0.000157022	0.0032497	1.2097
Cchcr1	-1.01994	3.17532	-6.33007	0.000157174	0.0032497	1.25806
Itk	-2.31855	0.347266	-6.32887	0.000157391	0.0032497	1.345
Ift57	-2.09659	2.54928	-6.32813	0.000157525	0.0032497	1.34621
H2-Eb1	-2.08606	7.45395	-6.32729	0.000157677	0.0032497	1.08949
Rinl	-1.27918	2.18351	-6.32674	0.000157778	0.0032497	1.35482
Stip1	0.956931	6.68389	6.32285	0.000158486	0.00326037	1.0322
Arhgap1	-0.776098	4.21199	-6.3177	0.00015943	0.00327267	1.11257
Trbc2	-1.85477	0.823509	-6.31751	0.000159466	0.00327267	1.36923
Igsf8	-0.80669	4.74917	-6.31579	0.000159783	0.00327526	1.05903
Khk	1.38367	8.88761	6.31135	0.000160602	0.00328425	1.13218
Gm16011	-2.57449	-0.614834	-6.31134	0.000160604	0.00328425	1.20736
Tmem19	1.37493	6.8191	6.30679	0.00016145	0.003295	1.02
Gng2	-1.2525	2.73204	-6.3062	0.000161561	0.003295	1.28421
Vangl2	-1.65891	1.33402	-6.30542	0.000161706	0.003295	1.3669
Dos	-1.41146	3.41753	-6.30138	0.000162463	0.00330381	1.20778
H2-Aa	-2.12776	7.12263	-6.30017	0.000162691	0.00330381	1.04423
Abr	-1.30851	4.45199	-6.30003	0.000162716	0.00330381	1.08672
2023-09-04	-0.737011	5.02005	-6.29478	0.000163708	0.00331822	1.01146
Grrp1	-2.48835	-0.124859	-6.29422	0.000163812	0.00331822	1.25978
Pfkp	-1.3048	3.65058	-6.29092	0.000164439	0.00332114	1.16347
Klrk1	-1.6127	0.835741	-6.29043	0.000164532	0.00332114	1.34259
Smim1	-1.30948	2.35633	-6.2904	0.000164538	0.00332114	1.30067
Slfn2	-1.40937	3.76114	-6.28825	0.000164948	0.00332551	1.15017
Traf1	-1.54691	1.65214	-6.28419	0.000165725	0.00333657	1.3371
Ddah2	-1.84266	3.64562	-6.28336	0.000165885	0.00333657	1.17645
Slc7a7	-1.21259	3.37559	-6.28095	0.000166349	0.00333966	1.18109
Plac8	-1.04277	4.11566	-6.28053	0.000166428	0.00333966	1.08685
Spire2	-2.73692	1.37559	-6.27757	0.000167001	0.00334225	1.33486
Pcx	1.00284	9.11665	6.27654	0.000167201	0.00334225	1.10127
Hn1	-1.13349	4.85579	-6.27611	0.000167284	0.00334225	1.01436
Tcf24	-2.95667	-0.216588	-6.27584	0.000167336	0.00334225	1.21578
Ppara	1.09222	6.04377	6.27408	0.000167678	0.00334517	0.953094
Lrrc8e	-2.57364	0.536418	-6.27121	0.000168236	0.00334718	1.29424
Serpina12	2.09077	5.90334	6.27112	0.000168253	0.00334718	0.961688
Cxcr3	-2.59424	0.315955	-6.27056	0.000168364	0.00334718	1.27727
Ntng2	-1.33817	2.89844	-6.26673	0.000169113	0.00335818	1.22274
Atp8b2	-1.36095	3.10382	-6.2588	0.000170676	0.00337733	1.19139
Adamts10	-1.03631	5.12921	-6.2584	0.000170756	0.00337733	0.970192
Cideb	0.814185	6.56871	6.25827	0.000170781	0.00337733	0.947984
Marveld2	-0.957622	3.89847	-6.25692	0.000171048	0.00337733	1.08068
Il21r	-2.86746	1.02324	-6.25676	0.000171081	0.00337733	1.30226
Dhrs4	0.836095	7.7253	6.25587	0.000171258	0.00337733	1.00161
Cerk	-1.06459	4.05302	-6.25091	0.000172247	0.00339292	1.05911
Extl1	1.23992	3.30766	6.2488	0.000172669	0.00339735	1.12474
Ccdc3	-1.4943	2.50943	-6.24739	0.000172953	0.00339903	1.2408
Rtn4ip1	1.02444	4.60953	6.24513	0.000173407	0.00340406	0.961203
Thrb	0.878335	4.23817	6.24383	0.000173669	0.0034053	0.99591
Slco3a1	-1.51385	4.10933	-6.24003	0.00017444	0.00341173	1.0581
Sirpa	-1.26408	6.20632	-6.23981	0.000174485	0.00341173	0.93181
Pxdc1	0.846834	5.8884	6.23927	0.000174594	0.00341173	0.90652
Homer2	1.42198	4.3014	6.23795	0.000174862	0.0034131	0.988531
Gpx7	-1.09272	3.04264	-6.23693	0.00017507	0.00341326	1.16401
Sp100	-1.23424	4.87026	-6.2356	0.000175341	0.00341468	0.966778
Zfp827	-1.77233	1.08045	-6.23434	0.000175598	0.0034158	1.28671
Runx3	-1.49905	1.82057	-6.23183	0.000176112	0.00341626	1.27024
Wnt5a	-1.44643	2.3839	-6.23102	0.000176278	0.00341626	1.23099
Runx2	-2.53036	0.549364	-6.23084	0.000176315	0.00341626	1.25389
Cyp2c37	3.38888	5.04971	6.23034	0.000176418	0.00341626	0.987148
Art4	-2.21367	3.87053	-6.21988	0.00017858	0.00345086	1.09118
Tead2	-1.79384	1.94611	-6.21948	0.000178664	0.00345086	1.25382
Pacs1	-1.28798	3.07715	-6.21785	0.000179004	0.00345086	1.14326
Ldoc1l	-2.18635	1.28104	-6.21741	0.000179097	0.00345086	1.2691
Etl4	-0.873071	3.88491	-6.21686	0.00017921	0.00345086	1.03068
Hr	-1.46961	3.29036	-6.21385	0.00017984	0.00345911	1.11921
Slc10a2	0.916634	5.09135	6.20976	0.000180701	0.00347177	0.883608
Ptpn18	-1.46149	1.98809	-6.2044	0.000181835	0.00348724	1.22886
Cpsf4l	1.67363	2.73065	6.20298	0.000182137	0.00348724	1.14514
Nck2	-1.65266	3.25344	-6.20289	0.000182155	0.00348724	1.11679
Tnfrsf13b	-1.80224	0.73549	-6.20187	0.000182373	0.00348724	1.2417
Laptm5	-1.32847	6.07614	-6.20117	0.000182523	0.00348724	0.884424
Ptpn22	-1.71746	1.49292	-6.1997	0.000182835	0.00348757	1.2469
Abcd3	1.1027	8.61962	6.19918	0.000182946	0.00348757	0.980997
Ceacam1	0.829062	6.51187	6.19316	0.000184239	0.00350446	0.865324
Foxc2	-2.31495	-0.763281	-6.19168	0.000184558	0.00350446	1.07836
mt-Nd5	0.963462	10.7075	6.19163	0.00018457	0.00350446	1.07348
Mapk7	-1.1987	3.35007	-6.19125	0.00018465	0.00350446	1.07554
Acacb	2.06815	6.76272	6.18772	0.000185415	0.00351298	0.876587
Pcyt2	0.882255	9.42842	6.18729	0.000185508	0.00351298	1.0081
Sel1l	0.710764	6.73961	6.18581	0.000185829	0.00351519	0.865226
Gsta3	1.31141	9.83665	6.18124	0.000186825	0.00353013	1.02109
Mut	0.725903	6.73497	6.17609	0.000187955	0.00354757	0.852968
Cd3e	-2.58134	0.43504	-6.17504	0.000188188	0.00354807	1.18729
Fzd2	-1.94752	0.570882	-6.17244	0.000188762	0.00355157	1.20107
Tmsb4x	-1.06877	7.84584	-6.17232	0.000188788	0.00355157	0.909548
Mansc1	-2.14203	1.11592	-6.17063	0.000189163	0.00355427	1.2156
Zfp618	-1.74284	1.16126	-6.1698	0.000189346	0.00355427	1.21616
Ano9	-3.58716	-1.08552	-6.16712	0.000189943	0.00355916	0.954564
Clstn1	-1.67312	4.58841	-6.16666	0.000190045	0.00355916	0.926039
Lipe	1.07213	4.99669	6.16584	0.000190228	0.00355916	0.835422
Cdc42se1	-0.775124	5.60289	-6.16292	0.000190879	0.00356383	0.826832
Myzap	-1.79627	0.795151	-6.16272	0.000190925	0.00356383	1.20133
Bbs2	-1.19885	2.31048	-6.16145	0.000191209	0.00356383	1.1512
Adi1	0.794557	7.2294	6.16101	0.000191309	0.00356383	0.858081
Stc2	-2.79696	2.11715	-6.15928	0.000191697	0.00356718	1.19085
Asz1	-3.16614	0.146393	-6.15613	0.000192407	0.00357652	1.13095
Lxn	-1.91653	1.05358	-6.15454	0.000192766	0.00357931	1.19775
Phf11b	-2.18549	1.89584	-6.15313	0.000193086	0.00358028	1.18395
Tgfb1i1	-1.23545	2.83315	-6.15247	0.000193235	0.00358028	1.09027
Stmn1	-0.942176	4.66209	-6.1406	0.00019595	0.00362666	0.8553
Slc29a3	-0.936067	3.59478	-6.13463	0.000197331	0.00364828	0.967459
B3galt1	0.987578	4.54539	6.13296	0.000197719	0.00364904	0.827822
Ldhd	1.14873	7.33888	6.13262	0.000197797	0.00364904	0.829132
Htra3	-2.10743	4.7039	-6.13138	0.000198086	0.00365043	0.893251
Xcl1	-3.09349	-1.56236	-6.12941	0.000198547	0.003655	0.850761
Angpt1	-1.87277	1.52783	-6.12512	0.00019955	0.00366954	1.16244
Trerf1	-1.54807	2.08236	-6.11624	0.00020165	0.00370418	1.12179
Kif20a	-1.65381	1.79241	-6.11311	0.000202396	0.00371392	1.13621
Lama1	1.5504	1.70285	6.10834	0.000203538	0.00372557	1.12354
Ubr3	0.719318	6.24397	6.10743	0.000203755	0.00372557	0.749387
Prosc	0.683552	6.50901	6.10721	0.000203809	0.00372557	0.757871
Ugt2b1	1.47038	7.56337	6.10671	0.00020393	0.00372557	0.809714
2700081O15Rik	-1.1163	3.56062	-6.10593	0.000204117	0.00372557	0.942579
Phgdh	-1.54928	1.2558	-6.10392	0.000204603	0.00373048	1.14162
Crp	1.06257	8.26994	6.09767	0.000206118	0.0037541	0.836414
Mycbpap	-2.64731	0.411438	-6.09403	0.000207005	0.00376627	1.09798
1810008I18Rik	1.29246	4.89567	6.09313	0.000207227	0.00376631	0.754297
Mndal	-1.23661	3.94161	-6.08695	0.000208746	0.00378804	0.876257
Elf4	-1.64026	2.91301	-6.08634	0.000208896	0.00378804	1.01293
Lpcat1	-1.2958	2.97938	-6.08558	0.000209085	0.00378804	0.994877
Aspdh	1.10424	6.51974	6.08326	0.000209658	0.00379167	0.729351
Glo1	0.982003	7.88003	6.08298	0.000209728	0.00379167	0.796295
Slc6a8	-1.21312	4.6825	-6.08066	0.000210306	0.00379813	0.790315
Ccdc102a	-1.75875	1.82789	-6.07665	0.000211305	0.00380837	1.09399
Hyou1	0.886702	7.02522	6.07588	0.000211498	0.00380837	0.741598
Cyp27a1	0.965809	8.55198	6.0748	0.000211769	0.00380837	0.823354
Map3k14	-1.19251	3.07773	-6.0746	0.000211819	0.00380837	0.966651
Traf3ip3	-1.95639	0.694644	-6.07395	0.000211983	0.00380837	1.09932
Vasn	-1.3306	3.63931	-6.07283	0.000212263	0.00380941	0.900046
Aqp9	0.926699	8.60996	6.07112	0.000212694	0.00381316	0.821905
C1qtnf6	-1.93478	2.99589	-6.06782	0.000213529	0.00382412	0.991747
Gltp	-1.17936	4.07128	-6.06514	0.000214206	0.00383225	0.832458
9130017K11Rik	-2.36968	-0.816114	-6.06404	0.000214485	0.00383326	0.944729
Abcc1	-1.43823	2.71441	-6.05922	0.000215716	0.00384859	0.996069
Itga3	-1.57798	4.65001	-6.05892	0.000215792	0.00384859	0.781916
Zc2hc1a	-1.66896	1.83207	-6.0537	0.000217132	0.00386847	1.06576
Ror1	-1.33439	2.33679	-6.05229	0.000217497	0.00386907	1.02167
Aoc1	-2.86829	0.00999991	-6.05183	0.000217617	0.00386907	1.01651
Fchsd1	-2.48562	2.47878	-6.04602	0.000219122	0.00389157	1.02969
A4galt	-1.78945	1.21451	-6.0452	0.000219336	0.00389157	1.07584
Ano6	-1.12606	4.91294	-6.03535	0.000221918	0.00393332	0.710307
Fgd1	-1.54387	1.56796	-6.0341	0.000222249	0.00393511	1.05365
Patz1	-1.03707	3.35444	-6.03155	0.000222923	0.00394215	0.874526
Akna	-1.29917	2.98705	-6.03065	0.000223164	0.00394215	0.92619
Sstr2	-1.49411	1.4575	-6.03	0.000223335	0.00394215	1.05224
Prkar2a	0.681525	6.29335	6.02859	0.000223711	0.0039439	0.651567
Tifab	-0.889972	3.32794	-6.02747	0.000224009	0.0039439	0.868361
5330417C22Rik	-1.96644	2.36989	-6.02704	0.000224125	0.0039439	1.00256
Dpysl2	-0.944955	3.26461	-6.02543	0.000224554	0.00394742	0.87537
Cdc42ep1	-0.946777	5.90415	-6.02418	0.000224887	0.00394922	0.653819
Cldn6	-2.5844	1.54549	-6.02028	0.000225936	0.00396099	1.04621
Abcb11	0.805797	8.4999	6.01929	0.000226201	0.00396099	0.751016
Msra	0.80949	7.31496	6.01847	0.000226424	0.00396099	0.684126
Gfm1	0.773192	6.41626	6.01826	0.000226481	0.00396099	0.642678
Cyp4a12b	1.23355	6.31584	6.01647	0.000226964	0.00396148	0.639014
Shank2	-1.46013	4.23171	-6.01484	0.000227405	0.00396148	0.763854
Cxcl14	-1.74265	4.14428	-6.01335	0.00022781	0.00396148	0.783104
Pik3cd	-1.36803	3.6833	-6.01327	0.000227832	0.00396148	0.821326
Mmd2	-1.8727	2.65279	-6.01296	0.000227916	0.00396148	0.956137
Dera	0.992793	6.24768	6.01295	0.000227919	0.00396148	0.631253
Mtcl1	-2.13867	2.22362	-6.011	0.000228448	0.00396148	0.998969
Tox2	-2.13486	0.58542	-6.01016	0.000228678	0.00396148	1.02358
Xcr1	-1.69089	0.55039	-6.01015	0.00022868	0.00396148	1.02613
Fcer1g	-1.02209	4.25296	-6.00964	0.000228818	0.00396148	0.735925
Plekhg2	-0.987355	4.26448	-6.00874	0.000229064	0.00396174	0.732655
Cldn2	0.73548	6.7884	6.00564	0.000229913	0.00397242	0.641595
Slc25a13	0.87047	7.51546	6.00391	0.000230388	0.00397662	0.67665
Junb	-0.876292	5.96278	-6.00169	0.000231	0.00398319	0.624008
Fzd4	0.68474	5.62905	6.00018	0.000231415	0.0039835	0.605662
Wdr86	-1.87078	1.52267	-5.99994	0.000231483	0.0039835	1.0181
Tuba1b	-0.68423	5.69324	-5.99852	0.000231875	0.00398358	0.616837
Enpep	0.821702	4.94134	5.99728	0.000232219	0.00398358	0.624898
Epn2	-0.862566	3.83681	-5.99695	0.00023231	0.00398358	0.764396
Sema3g	-3.53379	0.505254	-5.99573	0.000232649	0.00398358	0.982539
Rnf103	0.661801	6.12723	5.99551	0.000232711	0.00398358	0.605067
Cxcr4	-1.75133	2.66837	-5.9949	0.000232881	0.00398358	0.93042
Racgap1	-1.62673	2.03598	-5.99252	0.000233543	0.00398881	0.979579
Prtg	-2.89103	-0.493976	-5.99213	0.000233651	0.00398881	0.900926
Figf	-1.6729	1.40848	-5.9902	0.000234192	0.00399102	1.0087
Tspan15	-1.17907	3.59009	-5.99001	0.000234246	0.00399102	0.797254
Mgst1	1.00536	10.9994	5.98865	0.000234627	0.00399273	0.837587
Bpnt1	0.744588	5.69462	5.98799	0.000234812	0.00399273	0.590131
Tppp	1.41309	3.97576	5.98529	0.000235571	0.00400168	0.713254
Ankrd1	-3.85061	1.96835	-5.98293	0.000236236	0.00400901	1.00351
Gata6	-1.14618	4.0238	-5.97793	0.000237654	0.00402194	0.727639
Iqgap1	-1.38879	5.22046	-5.97747	0.000237785	0.00402194	0.627624
Itgb6	-3.32573	0.514933	-5.97735	0.00023782	0.00402194	0.967418
Rassf2	-1.39222	2.99031	-5.9767	0.000238002	0.00402194	0.863248
Fgf1	1.44486	6.23434	5.97611	0.00023817	0.00402194	0.587201
Cd276	-1.60947	3.00948	-5.97458	0.000238608	0.00402536	0.865512
Ms4a6b	-2.02173	2.40039	-5.97312	0.000239026	0.00402845	0.93585
Gphn	0.675934	5.40817	5.9714	0.000239519	0.0040328	0.572087
Pex26	1.09112	5.39584	5.96911	0.000240175	0.00403989	0.571956
Lactb2	0.967511	7.95893	5.96747	0.000240649	0.0040439	0.655486
H2-DMb1	-1.56431	4.17289	-5.96494	0.000241378	0.00404888	0.711924
Alcam	-1.22426	5.88975	-5.96307	0.000241921	0.00404888	0.583261
Tspan12	0.830556	6.82309	5.96287	0.000241979	0.00404888	0.589051
Prss8	-1.62888	4.23668	-5.96208	0.000242209	0.00404888	0.705261
Maml2	-1.37641	2.21893	-5.96182	0.000242283	0.00404888	0.924262
Adamts2	-1.64831	5.36839	-5.96155	0.000242362	0.00404888	0.609679
Slc23a1	1.27632	5.70877	5.95521	0.000244213	0.00407584	0.552288
Enkur	-3.00361	0.205115	-5.95164	0.000245261	0.00408896	0.924914
Pld2	-0.874058	4.02048	-5.95091	0.000245476	0.00408896	0.68427
Acad11	0.895545	8.03547	5.94464	0.000247329	0.00411435	0.630857
Cyp2d9	1.82183	9.15167	5.94414	0.00024748	0.00411435	0.693086
Neurl1a	-1.78578	1.24032	-5.94292	0.000247841	0.00411501	0.958406
Mfsd6l	-3.11656	-1.39233	-5.94234	0.000248015	0.00411501	0.708765
Rmdn3	0.995584	6.67341	5.94159	0.000248239	0.00411501	0.555758
Dnajc22	0.67153	6.33688	5.9403	0.000248623	0.0041174	0.540788
Hykk	0.884143	6.05545	5.93782	0.000249366	0.00412541	0.530569
Cyp51	1.22661	5.62735	5.93708	0.000249587	0.00412541	0.529067
Msantd3	-1.70749	0.732362	-5.9353	0.000250122	0.00412988	0.94808
Car5a	1.72217	5.7624	5.93457	0.00025034	0.00412988	0.532281
Cracr2b	-1.0522	3.17962	-5.93288	0.000250851	0.00413434	0.775065
Scn9a	-2.82697	-2.51111	-5.93035	0.000251614	0.0041405	0.492943
Ift122	-1.28065	3.43335	-5.9297	0.000251811	0.0041405	0.746681
Gdf10	-1.62483	5.47468	-5.92884	0.000252072	0.0041405	0.563018
Leprel4	-1.52834	2.28141	-5.92845	0.00025219	0.0041405	0.881205
Slc4a11	-2.79723	-0.878213	-5.9238	0.000253606	0.00415977	0.785135
Tnfaip8l1	1.02166	4.91614	5.92167	0.000254257	0.00416646	0.531843
Slc17a8	1.6874	3.3034	5.92027	0.000254685	0.0041695	0.728499
Galm	0.74328	7.01556	5.91813	0.000255342	0.00417627	0.541223
Tbc1d10c	-1.54193	1.28714	-5.91399	0.000256621	0.00418654	0.922798
Slc27a1	-1.25793	5.47842	-5.91297	0.000256934	0.00418654	0.527964
Gpr34	-2.81838	0.142282	-5.91295	0.000256942	0.00418654	0.882206
Itga11	-1.96408	0.500525	-5.91293	0.000256946	0.00418654	0.914493
Slc7a1	-1.41728	2.15675	-5.91145	0.000257408	0.00419008	0.869464
Il10rb	-1.06305	4.5257	-5.90495	0.000259433	0.00421904	0.577106
Cdh3	-2.56584	1.68916	-5.90353	0.000259876	0.00422225	0.907256
Bcl2a1d	-1.86859	0.543455	-5.90213	0.000260316	0.00422539	0.904805
Adamts9	-1.91862	2.90193	-5.90116	0.000260622	0.00422637	0.797539
Slc17a3	1.23228	5.12034	5.89673	0.000262019	0.00424501	0.491062
Bcl2a1b	-1.71267	1.79743	-5.89513	0.000262525	0.00424919	0.880423
Fut2	-2.67997	0.690589	-5.89346	0.000263056	0.00425377	0.893449
Cyp4f18	-1.90154	2.67521	-5.89244	0.00026338	0.00425501	0.80959
Slc27a2	0.856892	10.2823	5.89035	0.000264046	0.00426109	0.681532
Fcho1	-1.62015	1.76402	-5.88892	0.000264502	0.00426109	0.874036
Cdc20	-1.53483	2.61889	-5.88815	0.00026475	0.00426109	0.798762
Pvrl4	-2.14177	1.30487	-5.88814	0.000264751	0.00426109	0.895528
Cyp2a12	0.894945	8.91448	5.88691	0.000265146	0.00426345	0.606737
Fat4	-1.62028	1.70223	-5.88438	0.000265958	0.0042723	0.87187
App	-1.39247	7.98143	-5.88329	0.000266309	0.0042723	0.555387
Chst14	-1.42507	2.26627	-5.88242	0.000266589	0.0042723	0.824191
Mfng	-1.27194	1.93893	-5.8821	0.000266692	0.0042723	0.848377
Aldh2	1.03811	11.2589	5.88047	0.000267218	0.0042729	0.714348
Gk5	-2.80919	-1.55655	-5.88044	0.000267228	0.0042729	0.631515
Bet1	0.870637	5.60564	5.87851	0.000267852	0.00427885	0.451155
Fam189b	-1.38419	1.86501	-5.87648	0.000268512	0.00427885	0.848461
Slc52a3	-2.13419	1.30338	-5.87601	0.000268664	0.00427885	0.881487
Necap2	-0.721282	4.53057	-5.87582	0.000268724	0.00427885	0.526358
Nphp1	-1.29599	2.8392	-5.87545	0.000268847	0.00427885	0.752238
Actg1	-0.894809	7.45125	-5.87388	0.000269357	0.004283	0.512381
Daglb	0.668653	4.77999	5.87222	0.0002699	0.00428452	0.476035
Gm15895	-2.64059	-1.93762	-5.87206	0.000269952	0.00428452	0.5584
Rnf186	1.41215	4.13769	5.86547	0.000272113	0.00431483	0.541912
Aadac	0.835593	8.40824	5.86186	0.000273307	0.00432792	0.546676
Hsd3b2	1.22664	5.08192	5.86027	0.000273835	0.00432792	0.446062
Sult2b1	-3.4334	-0.877882	-5.85907	0.000274233	0.00432792	0.700696
Ajuba	-1.55571	4.96627	-5.85904	0.000274243	0.00432792	0.501268
Cycs	0.793457	6.96417	5.85883	0.000274313	0.00432792	0.462741
Prdm11	-1.35013	2.08263	-5.85678	0.000274996	0.00432792	0.808023
Cul9	-0.743056	4.18542	-5.85655	0.000275071	0.00432792	0.540176
Gpr171	-2.6259	-1.06584	-5.85643	0.000275112	0.00432792	0.694744
Cldn23	-3.12528	-1.32496	-5.85614	0.000275209	0.00432792	0.638529
Cyb561	-0.928502	4.9043	-5.85227	0.000276503	0.00434428	0.470182
Tmem159	-1.42124	2.87406	-5.84958	0.000277406	0.00435264	0.720366
Catsperd	-2.2045	0.320532	-5.84906	0.000277582	0.00435264	0.833247
D8Ertd82e	-1.46988	1.71191	-5.84843	0.000277795	0.00435264	0.826567
Cadm3	1.31608	3.09116	5.84276	0.000279715	0.00437851	0.653121
Cd1d1	0.954921	7.26088	5.84204	0.000279957	0.00437851	0.456742
Adamts13	1.2372	2.57547	5.83825	0.00028125	0.00439228	0.713185
Tctn1	-0.977562	3.23278	-5.83796	0.00028135	0.00439228	0.647007
Nckap1l	-1.24593	4.39557	-5.83318	0.000282988	0.00441384	0.505924
Csf1	-0.908542	4.93885	-5.83202	0.000283388	0.00441607	0.440869
Frmd4a	-0.839785	3.81231	-5.83054	0.0002839	0.00442002	0.55614
Dnase1l3	0.898632	5.40264	5.82479	0.000285892	0.00444505	0.385094
Sphk1	-2.47342	3.04331	-5.82441	0.000286025	0.00444505	0.707937
Ptgfrn	-1.82588	4.28267	-5.82316	0.000286459	0.00444776	0.532568
Espn	-1.51268	1.28906	-5.82187	0.00028691	0.00445073	0.814664
Slc2a5	1.54433	2.92565	5.82068	0.000287324	0.00445314	0.65091
Leap2	1.75524	3.85835	5.81869	0.000288022	0.00445992	0.526682
Zcchc24	0.618379	6.47241	5.81528	0.000289221	0.00447445	0.384846
Slc17a2	0.907452	6.65688	5.81132	0.000290618	0.00448863	0.387531
Tbc1d31	0.95102	3.80637	5.8106	0.000290875	0.00448863	0.508419
Kcnq4	-1.48535	1.25592	-5.81046	0.000290922	0.00448863	0.802125
B3gnt9	-1.37946	2.13076	-5.80549	0.000292693	0.00450841	0.741423
Idh1	0.891378	8.21631	5.80538	0.00029273	0.00450841	0.463386
Epha3	-1.74118	1.43797	-5.80299	0.000293585	0.0045125	0.789273
Lphn1	-0.916512	3.9943	-5.80294	0.000293603	0.0045125	0.500864
Rac2	-1.06927	3.90684	-5.80243	0.000293784	0.0045125	0.515701
2023-09-06	-1.3193	2.39824	-5.80041	0.00029451	0.00451959	0.708958
Scd3	-2.22291	0.435941	-5.79825	0.00029529	0.00452751	0.782323
Dok7	-2.62299	-0.627303	-5.79741	0.000295591	0.00452808	0.69287
Prps1l3	0.712061	4.49051	5.79513	0.000296417	0.00453612	0.402611
2610203C20Rik	-1.6089	1.96983	-5.7945	0.000296644	0.00453612	0.745575
BC016579	-2.37561	-1.28246	-5.7913	0.000297804	0.00454903	0.606087
St6galnac4	-1.27078	2.09673	-5.78987	0.000298324	0.00454903	0.723241
Hid1	-1.29995	2.8442	-5.78974	0.000298372	0.00454903	0.645592
F5	0.703099	8.22802	5.78918	0.000298576	0.00454903	0.443096
Gucd1	0.66045	7.19725	5.78853	0.000298814	0.00454903	0.383922
Mgat4a	-1.7863	2.30857	-5.78728	0.000299269	0.00455104	0.713053
Slc6a7	-2.52265	1.42158	-5.78672	0.000299477	0.00455104	0.776854
Slc25a16	0.806372	5.42507	5.78589	0.000299778	0.00455159	0.333738
Lama4	-1.23949	3.55895	-5.783	0.000300839	0.00455942	0.54321
Zfp532	-1.0917	2.83945	-5.7826	0.000300987	0.00455942	0.630842
Tstd1	-1.10479	4.26535	-5.78232	0.000301091	0.00455942	0.448382
Nox4	0.788806	4.60437	5.77856	0.000302478	0.00457638	0.370465
Foxa2	0.792997	5.23655	5.77679	0.000303133	0.00457873	0.327289
1110057K04Rik	0.677978	5.39225	5.7767	0.000303167	0.00457873	0.322042
Sec16b	0.774507	6.07204	5.77415	0.000304114	0.00458899	0.319617
Phf11d	-1.63304	3.27558	-5.76876	0.000306128	0.00461532	0.574737
2410004P03Rik	-2.70136	-1.3794	-5.76524	0.00030745	0.00463118	0.555246
Rapsn	-3.27968	-1.72958	-5.75742	0.000310408	0.00466941	0.468126
Pitpnm1	-1.00334	4.51364	-5.7571	0.000310532	0.00466941	0.386186
Lmod2	3.16884	-1.07719	5.75597	0.00031096	0.00467175	0.609018
Angptl3	0.981873	8.76975	5.75371	0.000311823	0.00468061	0.428346
Ptgr1	-1.21629	3.13503	-5.75199	0.000312483	0.00468642	0.558749
Acsl1	1.34166	9.61709	5.74811	0.000313973	0.00470466	0.467464
Esrp1	-3.19193	0.852838	-5.74436	0.000315422	0.00472225	0.72576
Amotl1	-0.974015	4.12868	-5.74221	0.000316255	0.00473058	0.408561
Arhgap9	-1.23954	3.2199	-5.73762	0.000318044	0.00475086	0.529454
Plbd1	0.774036	5.30299	5.73728	0.000318176	0.00475086	0.273365
Dnaja1	0.911072	8.14603	5.7366	0.000318441	0.00475086	0.370543
Ak3	0.771353	8.19044	5.73211	0.000320203	0.00477117	0.367198
Trim16	-2.101	-0.0133737	-5.73172	0.000320358	0.00477117	0.686377
Acat2	1.31644	5.7563	5.72898	0.000321437	0.00478309	0.260775
Ssh3	-0.667476	4.68119	-5.72653	0.00032241	0.0047934	0.317357
Slamf7	-2.10777	2.17168	-5.72562	0.000322771	0.00479461	0.655707
Lpcat4	-1.91755	2.50321	-5.72468	0.000323142	0.00479598	0.620592
Pxmp4	0.748105	6.70158	5.72351	0.000323609	0.00479875	0.275031
Cyth3	-1.22752	3.90053	-5.72216	0.000324148	0.0048026	0.421019
Mcm10	1.44718	6.2417	5.71906	0.000325386	0.00480667	0.2561
Unc13b	-1.26695	3.84652	-5.71901	0.000325405	0.00480667	0.425483
Chrna1os	2.37612	0.200178	5.71896	0.000325425	0.00480667	0.690768
Ar	1.13622	3.00652	5.71867	0.000325544	0.00480667	0.50551
Slc25a1	0.893562	8.09486	5.7161	0.000326573	0.00481541	0.340938
Hebp1	0.9925	7.65924	5.71579	0.000326697	0.00481541	0.315458
Spry2	-1.24221	1.90295	-5.71378	0.000327507	0.00482128	0.645789
Shc2	-2.57141	3.90159	-5.71341	0.000327657	0.00482128	0.47688
Inhbc	0.843557	5.78617	5.70755	0.00033003	0.00484841	0.22898
Scd2	-1.28265	5.56912	-5.70746	0.000330066	0.00484841	0.261093
Serpinb9	-0.889491	3.9594	-5.7055	0.000330866	0.00485209	0.378736
Slpi	-1.91477	3.0895	-5.70546	0.000330882	0.00485209	0.531139
Myo1g	-1.36153	2.98926	-5.70407	0.00033145	0.00485516	0.520665
Letm1	0.660963	6.6446	5.70339	0.000331726	0.00485516	0.246187
Ttc39c	0.846462	7.98001	5.70287	0.00033194	0.00485516	0.317011
Azin1	0.821518	5.94178	5.70031	0.000332989	0.00486635	0.220946
Tprkb	0.841676	6.88433	5.69809	0.000333904	0.00487335	0.250417
1300017J02Rik	0.909294	8.6628	5.69734	0.000334212	0.00487335	0.349323
Psat1	-1.2926	2.46445	-5.69642	0.000334593	0.00487335	0.571858
Fn3k	1.35841	3.44152	5.69602	0.000334757	0.00487335	0.417348
AI182371	1.25129	7.33801	5.6957	0.000334888	0.00487335	0.271957
Cyp2d26	1.01843	9.66719	5.69318	0.000335932	0.00488439	0.398991
Slit2	-2.79227	-0.458285	-5.69184	0.000336491	0.00488837	0.596237
Timp1	-1.86426	2.24788	-5.69029	0.000337133	0.00489356	0.599411
Naaa	-0.853577	3.37915	-5.68642	0.000338749	0.00491287	0.430421
Vasp	-0.790118	5.18501	-5.68446	0.000339571	0.00492062	0.230025
1500017E21Rik	1.978	1.69323	5.68082	0.000341101	0.00493383	0.616087
Lzts2	-0.998657	5.27931	-5.68048	0.000341246	0.00493383	0.22674
Lrrk1	-0.786903	4.78753	-5.67987	0.000341502	0.00493383	0.250909
Piezo2	-2.05117	0.874829	-5.67956	0.000341632	0.00493383	0.655544
Pdlim4	-1.86524	1.86283	-5.6773	0.000342591	0.00494205	0.615797
4933431E20Rik	-1.15668	2.81811	-5.67686	0.000342778	0.00494205	0.501774
Gpx8	-1.20467	1.84313	-5.67522	0.000343472	0.00494702	0.602404
Slc27a3	-1.70907	1.68622	-5.67468	0.000343699	0.00494702	0.621199
Eva1b	-0.866871	4.28896	-5.67324	0.000344314	0.00495172	0.295963
Acsm3	0.748398	5.54541	5.67066	0.000345413	0.0049588	0.180885
Slc27a5	1.25947	9.06662	5.67041	0.00034552	0.0049588	0.33727
Ucp2	-1.24249	7.10081	-5.66992	0.000345733	0.0049588	0.233931
Lect1	3.74806	-0.396717	5.66893	0.000346155	0.0049588	0.581076
St3gal3	0.835306	6.61956	5.6687	0.000346252	0.0049588	0.199903
Snhg11	3.68714	2.45927	5.66621	0.000347321	0.00496832	0.566243
Slc16a10	0.895342	6.38882	5.66581	0.000347495	0.00496832	0.187404
Grap2	-1.83099	0.54021	-5.66402	0.000348267	0.00497141	0.634936
Bcl2	-1.42883	2.98088	-5.66396	0.000348292	0.00497141	0.473578
RP23-59N15.4	1.36456	2.24058	5.65987	0.00035006	0.0049925	0.530439
Hs3st3b1	0.662371	5.97774	5.65903	0.000350424	0.00499355	0.166959
Hsd17b4	0.883163	8.94551	5.65643	0.000351556	0.00500371	0.312018
Stk38l	0.794597	4.00619	5.65605	0.000351721	0.00500371	0.279981
Skap1	-2.17794	-0.577903	-5.65408	0.000352584	0.00501183	0.556926
Hyi	0.895197	5.74609	5.65205	0.000353469	0.00502025	0.156124
Gm27257	3.2883	-0.411721	5.65103	0.000353919	0.00502108	0.570676
Pdilt	1.47611	2.56231	5.64994	0.000354397	0.00502108	0.480721
H2-Ab1	-2.02288	7.59085	-5.64992	0.000354405	0.00502108	0.23918
Ttc7b	0.699072	4.76425	5.64861	0.000354981	0.0050251	0.186724
Megf6	-1.89253	1.89495	-5.64707	0.000355658	0.00502868	0.576382
Cpxm1	-2.50446	3.81472	-5.64671	0.000355821	0.00502868	0.394969
Syt7	-2.71948	3.52951	-5.6447	0.000356707	0.00502913	0.438155
Col5a1	-1.21867	5.02009	-5.64452	0.000356786	0.00502913	0.203372
Prmt2	-1.58367	2.50132	-5.64426	0.000356904	0.00502913	0.510254
Cyp46a1	1.31566	2.18838	5.6434	0.000357282	0.00502913	0.515117
Fermt3	-0.963075	3.81395	-5.64332	0.000357318	0.00502913	0.318817
9130008F23Rik	-3.036	-0.0891996	-5.64154	0.000358109	0.00503504	0.566972
Mapk13	-2.60795	0.696091	-5.64105	0.000358325	0.00503504	0.607662
Oplah	0.67551	7.38783	5.63945	0.00035904	0.00503935	0.19989
Erich2	-3.7288	-1.63392	-5.63893	0.000359272	0.00503935	0.35583
Dhtkd1	0.732574	5.17791	5.63782	0.000359768	0.00503935	0.14738
Cipc	0.687274	5.39018	5.63773	0.000359807	0.00503935	0.140122
Wdfy4	-0.998288	3.63791	-5.63521	0.000360934	0.00504751	0.333159
Col4a3	-1.5896	0.839248	-5.63512	0.000360978	0.00504751	0.603056
Them7	1.04235	4.57701	5.63342	0.000361739	0.00504994	0.185855
Gatb	0.744662	5.27893	5.63288	0.00036198	0.00504994	0.13705
Mtus1	0.680122	7.22102	5.63276	0.000362034	0.00504994	0.181916
Tbc1d19	-1.46929	2.42421	-5.6307	0.000362966	0.00505881	0.49785
Pcdhb9	-2.5821	-0.651905	-5.62956	0.000363478	0.00506185	0.515091
Epb4.1l1	-1.4263	3.9288	-5.62831	0.000364043	0.00506559	0.304331
Tctn3	-1.26417	1.37532	-5.62715	0.000364569	0.00506601	0.5756
Hibch	0.785975	6.1055	5.62694	0.000364663	0.00506601	0.127498
Pccb	0.933662	7.90683	5.62618	0.000365008	0.00506671	0.212533
Pard6b	-0.956368	3.53273	-5.62414	0.000365936	0.00507286	0.332424
Slc25a20	0.824703	7.61647	5.62382	0.00036608	0.00507286	0.192441
Kmo	1.0714	7.98245	5.62326	0.000366339	0.00507286	0.213305
Itm2c	-0.893956	6.5553	-5.62103	0.000367356	0.00508284	0.143507
Dak	0.856567	8.95769	5.61534	0.000369966	0.00511483	0.259044
Zfp599	-2.34987	-0.799135	-5.61437	0.000370412	0.00511621	0.488455
Parp8	-1.55806	2.42028	-5.61383	0.000370662	0.00511621	0.479289
Afap1	-1.48139	2.23412	-5.61282	0.000371127	0.00511851	0.495503
Pxdn	-1.00864	4.18104	-5.61077	0.000372076	0.00512481	0.232285
Pex5	0.782268	7.06292	5.61055	0.000372181	0.00512481	0.14431
Ssc5d	-1.85496	1.66428	-5.60775	0.000373479	0.0051374	0.543186
Ms4a6d	-1.22205	2.86925	-5.60729	0.000373695	0.0051374	0.40772
Nr1h4	0.692918	6.95152	5.6064	0.00037411	0.00513899	0.133023
Alas1	0.933349	9.59627	5.60387	0.000375291	0.00515044	0.279167
Cyb5b	1.09902	8.42171	5.60333	0.000375543	0.00515044	0.212832
Pla2g7	-1.0861	3.8623	-5.60174	0.000376288	0.00515652	0.263836
Zfp462	-2.0384	1.37419	-5.59926	0.000377452	0.00516834	0.550459
Ptpre	-1.10102	2.44373	-5.59693	0.000378552	0.00517675	0.443423
Leprot	-0.766397	5.3467	-5.59668	0.000378668	0.00517675	0.106485
Ankrd6	-1.9198	0.896508	-5.59539	0.00037928	0.00517788	0.556193
Sulf1	-1.84778	1.68987	-5.59523	0.000379355	0.00517788	0.525726
Armc2	-2.41478	0.390549	-5.59147	0.000381142	0.00519814	0.544215
Cdc37l1	0.639979	4.56173	5.58888	0.000382376	0.00521054	0.125791
Ier3	-1.58659	2.10552	-5.58737	0.000383098	0.00521054	0.478472
Ttc12	-1.48619	1.5174	-5.5863	0.000383608	0.00521054	0.520666
Pfkfb1	1.09028	5.42225	5.58462	0.000384413	0.00521054	0.0715246
Ifi203	-1.23465	4.44631	-5.58448	0.000384483	0.00521054	0.176845
Itpkb	-0.828111	4.43044	-5.5842	0.000384614	0.00521054	0.161855
Adamtsl2	-1.92928	6.42181	-5.58388	0.000384768	0.00521054	0.111286
Plxna4	-1.48462	2.70998	-5.58351	0.000384949	0.00521054	0.405992
Wfdc3	-2.23444	0.615105	-5.58323	0.000385081	0.00521054	0.54079
Mki67	-1.65942	3.19704	-5.58322	0.000385089	0.00521054	0.349702
Paqr7	1.14505	6.97472	5.57348	0.000389805	0.0052702	0.0916722
Heyl	-1.1538	2.7691	-5.57197	0.000390539	0.00527193	0.373823
Ephb6	-2.28518	1.83152	-5.57193	0.000390559	0.00527193	0.49693
Syngap1	-1.37321	3.04837	-5.57133	0.000390855	0.00527193	0.344375
Sema4c	-1.18321	3.39675	-5.56727	0.000392843	0.00529459	0.284945
Shmt1	1.17097	7.00296	5.56587	0.000393533	0.00529684	0.0830947
Inhbe	0.915758	6.56546	5.56532	0.000393804	0.00529684	0.0612812
Spns3	-2.82538	-0.246241	-5.5646	0.000394161	0.00529684	0.475149
Slc2a10	-1.98443	-0.742275	-5.5643	0.000394308	0.00529684	0.447204
Trpm4	-1.2307	2.8653	-5.56349	0.000394709	0.00529684	0.352791
Cdh11	-2.57171	-0.172791	-5.56318	0.000394863	0.00529684	0.483257
Col8a2	-2.00636	0.496689	-5.56247	0.000395214	0.00529741	0.515681
Naprt	0.854772	7.23743	5.56123	0.000395827	0.00530148	0.0885056
Gm22	-2.61515	-0.156741	-5.55714	0.000397859	0.00532133	0.476858
St6galnac2	-1.61916	2.37284	-5.55646	0.000398198	0.00532133	0.413662
Spag6	-3.36838	-1.96073	-5.55602	0.000398419	0.00532133	0.232672
Lat2	-1.61444	1.81609	-5.55576	0.000398549	0.00532133	0.463706
H2afy2	-1.24519	2.31814	-5.55454	0.000399159	0.00532533	0.40726
Emcn	-1.28	2.19065	-5.55242	0.000400223	0.00532832	0.418644
Gdpd5	-2.20243	2.36437	-5.55234	0.000400259	0.00532832	0.426328
Slc22a1	0.947624	8.45831	5.55223	0.000400315	0.00532832	0.147524
Alox5ap	-1.15182	3.05546	-5.55091	0.00040098	0.00533132	0.308599
Cul7	-0.776915	4.28407	-5.55036	0.000401254	0.00533132	0.131739
5430435G22Rik	-1.37921	2.71011	-5.54988	0.000401498	0.00533132	0.358602
Hdac7	-1.07997	4.71162	-5.54898	0.000401951	0.00533132	0.0964836
Pigr	1.35364	9.3711	5.5487	0.000402094	0.00533132	0.195056
Tmtc1	-1.43662	1.69321	-5.54433	0.0004043	0.00534746	0.455811
Slc30a10	1.61407	3.24837	5.54344	0.000404751	0.00534746	0.25286
Aldh5a1	0.7459	5.74796	5.54317	0.000404892	0.00534746	0.0111867
Jph1	1.83836	-0.3027	5.54311	0.000404924	0.00534746	0.470578
Foxp4	-0.666459	5.8167	-5.54294	0.000405007	0.00534746	0.0234866
Lyrm5	0.85139	5.06749	5.54237	0.000405297	0.00534746	0.0267471
Agpat4	-1.3965	1.90716	-5.54199	0.000405493	0.00534746	0.434467
Cd63	-2.02794	6.58432	-5.53843	0.000407306	0.00536516	0.0560882
Prrg3	-1.68223	1.79087	-5.53725	0.000407911	0.00536516	0.443903
B4galt2	-1.69543	1.60688	-5.53722	0.000407925	0.00536516	0.457611
Armcx2	-1.01098	2.98809	-5.53691	0.000408086	0.00536516	0.295802
Sh2d4a	-1.12625	3.77051	-5.53502	0.000409054	0.00537377	0.189156
Calr4	-3.97198	-0.691646	-5.53414	0.000409509	0.00537562	0.371013
Evi2a	-1.32248	2.3862	-5.53277	0.000410215	0.00537972	0.372767
Spsb1	-1.54314	2.39032	-5.53231	0.000410448	0.00537972	0.378961
Rcc2	-0.699547	5.97768	-5.53139	0.000410924	0.00538185	0.00914792
Sod2	0.79058	7.36571	5.53018	0.00041155	0.00538594	0.0542792
Epb4.1l4a	-2.9001	1.8202	-5.52917	0.000412074	0.00538674	0.456563
Wnt10a	-2.6391	-0.613408	-5.52885	0.000412239	0.00538674	0.409241
Hmgcs2	0.870525	10.8744	5.52754	0.000412918	0.00539043	0.244978
Ephb4	-0.845994	5.24263	-5.52709	0.00041315	0.00539043	0.0209024
Srpx	-2.3648	0.939978	-5.52322	0.000415169	0.00539835	0.470716
Chmp4c	-1.65522	3.16517	-5.52271	0.000415433	0.00539835	0.276538
Tlcd1	0.956679	5.81297	5.52108	0.000416283	0.00539835	-0.0170175
Fgd2	-1.08225	3.41584	-5.52072	0.000416476	0.00539835	0.216682
Atg3	0.772786	6.10851	5.52054	0.000416568	0.00539835	-0.0138026
Homer3	-0.914477	3.11941	-5.52027	0.000416709	0.00539835	0.253056
D230025D16Rik	0.696246	5.52682	5.52008	0.000416812	0.00539835	-0.0186357
Pappa	-2.3401	-0.409401	-5.51997	0.000416866	0.00539835	0.421898
Bex4	-2.19625	0.799353	-5.51987	0.000416918	0.00539835	0.467411
Tgtp2	-1.53247	2.45453	-5.51839	0.000417694	0.00539835	0.352757
Hmha1	-0.92009	4.88696	-5.51837	0.000417705	0.00539835	0.0346072
Mrvi1	-1.18819	2.61068	-5.51814	0.000417825	0.00539835	0.325484
Cxcl13	3.14606	-2.43858	5.5181	0.000417848	0.00539835	0.155871
Chst12	-1.03628	2.23892	-5.51581	0.000419053	0.00540985	0.36168
Ppp1r12b	-0.792272	3.60834	-5.51411	0.000419952	0.00541739	0.172256
Clec5a	-1.78755	0.328615	-5.51099	0.000421605	0.00543204	0.453373
Tpm4	-0.968604	5.90427	-5.51077	0.000421721	0.00543204	-0.0130331
Fgfr2	-0.756761	5.34129	-5.51001	0.000422126	0.00543317	-0.00873328
2410089E03Rik	-0.928278	3.15038	-5.508	0.000423195	0.00544285	0.233316
Anks6	-1.73384	1.53036	-5.50584	0.00042435	0.0054506	0.424252
Ppp1r36	-3.41466	-1.30932	-5.50568	0.000424434	0.0054506	0.283559
Coro2a	-1.22681	2.31942	-5.50201	0.000426401	0.00547178	0.339778
Prodh	1.32317	7.31886	5.50058	0.00042717	0.00547754	0.0135105
Gabra3	-1.47759	3.11922	-5.49941	0.000427802	0.00547964	0.244491
Rgma	-1.57353	2.01679	-5.4991	0.000427972	0.00547964	0.374819
Rgs4	1.52583	0.45131	5.49386	0.000430809	0.00551185	0.436532
Fabp7	2.12606	1.29041	5.49097	0.000432382	0.00552591	0.409781
Etfa	0.78137	8.51191	5.49066	0.000432552	0.00552591	0.068974
Nek5	-2.46781	0.52128	-5.49004	0.00043289	0.00552612	0.42954
Rsph9	-2.63865	0.837896	-5.48791	0.000434054	0.00553596	0.429469
A730020M07Rik	-2.76674	-2.30643	-5.48745	0.000434306	0.00553596	0.129206
Spaca6	-0.956342	3.47274	-5.48136	0.000437663	0.0055746	0.153553
Npr2	1.23978	5.40385	5.48008	0.000438369	0.0055755	-0.0656722
Epb4.1l4b	0.868657	6.20615	5.47977	0.00043854	0.0055755	-0.0655085
Il23a	-2.55831	-0.706878	-5.47946	0.000438714	0.0055755	0.348261
Rcn2	-0.88645	3.65063	-5.47888	0.000439034	0.0055755	0.122699
Lect2	1.1115	6.42785	5.4771	0.000440021	0.00558391	-0.0609714
Acsf2	0.776132	7.9223	5.47325	0.00044217	0.00560703	0.0107443
Nxt2	0.785241	4.54224	5.47236	0.000442665	0.00560916	-0.0269283
Oat	2.0859	8.47368	5.46896	0.000444577	0.00561922	0.0403045
Spats2l	-1.70648	2.30791	-5.46889	0.000444615	0.00561922	0.310075
Col9a3	-2.00578	0.223202	-5.46861	0.00044477	0.00561922	0.400071
Cmtm7	-1.17485	2.6377	-5.46861	0.00044477	0.00561922	0.256614
Stoml1	-0.830609	3.41692	-5.46803	0.000445097	0.00561922	0.139603
Ift81	-1.22665	2.25702	-5.4655	0.000446524	0.00562589	0.299789
Tff3	-2.95916	3.49902	-5.46536	0.000446606	0.00562589	0.219279
Ociad2	0.755136	5.59228	5.46506	0.000446773	0.00562589	-0.0929104
Tnip1	-1.05008	4.9728	-5.46477	0.000446936	0.00562589	-0.0385773
Sult5a1	2.43563	0.965877	5.46045	0.000449391	0.00564611	0.389416
Mfsd10	-1.00021	3.67383	-5.46029	0.000449479	0.00564611	0.0996671
Lman1	0.625526	7.58925	5.4602	0.00044953	0.00564611	-0.0264319
Ebf4	-1.62126	0.743158	-5.45954	0.000449906	0.0056467	0.394842
Ms4a4c	-1.66383	1.54189	-5.45796	0.000450808	0.00565389	0.362368
Cyp4v3	0.878477	8.14004	5.45537	0.000452292	0.00566133	-6.51486e-05
Plcd1	-1.66268	1.67227	-5.45383	0.000453175	0.00566133	0.347602
Cspg4	-2.38199	-0.142765	-5.45306	0.000453614	0.00566133	0.363852
H2-Ob	-1.52438	0.900966	-5.45305	0.000453622	0.00566133	0.383944
Map4k1	-1.44283	1.65853	-5.4529	0.000453707	0.00566133	0.344097
Cdca7l	-1.97051	0.60854	-5.45262	0.000453871	0.00566133	0.38737
Pgm2	0.883138	7.99244	5.45252	0.000453928	0.00566133	-0.0126911
C2cd2l	0.659544	5.91807	5.45154	0.000454488	0.00566133	-0.110189
Abhd14b	0.7541	7.45967	5.45137	0.00045459	0.00566133	-0.0457144
Gnb4	-0.911441	2.80018	-5.45117	0.000454702	0.00566133	0.206296
Plcg2	-1.12707	2.7289	-5.45044	0.000455125	0.0056625	0.220616
Slc6a6	-0.590034	6.71272	-5.44965	0.000455583	0.00566409	-0.0820609
Serpinh1	-1.0624	6.54498	-5.44756	0.000456788	0.00566813	-0.0855001
Cab39l	0.605589	5.73639	5.4475	0.000456822	0.00566813	-0.117191
Pou3f1	-3.41613	-1.16041	-5.44737	0.0004569	0.00566813	0.24325
Col1a2	-1.79385	7.02892	-5.44639	0.00045747	0.00567111	-0.058442
Gpr180	0.717728	5.13398	5.44276	0.000459578	0.00569312	-0.110658
Ramp2	-1.09435	4.05144	-5.43842	0.000462117	0.00571277	0.0234425
Gja1	-1.0946	3.69069	-5.43797	0.00046238	0.00571277	0.0713532
Pof1b	-2.61256	-0.958213	-5.43793	0.000462408	0.00571277	0.27782
Cc2d2a	-1.01244	2.38544	-5.43778	0.000462495	0.00571277	0.244109
Il15ra	0.809372	5.15157	5.4368	0.00046307	0.00571575	-0.119159
Smtnl2	-1.65838	1.92678	-5.43545	0.000463865	0.00572144	0.304457
Gstp2	-2.07599	3.53913	-5.43397	0.000464738	0.00572809	0.128167
Cdc25b	-1.21456	2.33461	-5.43325	0.00046516	0.00572826	0.248912
H2-M2	-2.36446	1.51303	-5.43244	0.00046564	0.00572826	0.343948
Bco2	0.994444	4.26002	5.43225	0.000465753	0.00572826	-0.0476352
Nenf	-0.943389	3.881	-5.43032	0.000466898	0.00573802	0.0292014
Osbpl7	-0.965718	2.75516	-5.4293	0.0004675	0.00573802	0.185492
Nudt7	2.00964	7.67008	5.42922	0.00046755	0.00573802	-0.0591785
Ggt1	-2.49454	0.030547	-5.42701	0.000468862	0.00574287	0.341357
Tab1	-0.958407	3.24589	-5.42687	0.000468945	0.00574287	0.11385
Acly	1.48234	7.49982	5.42687	0.000468949	0.00574287	-0.0745468
Cacnb1	-1.48426	1.51958	-5.426	0.000469465	0.00574509	0.321514
Nbl1	-2.11398	1.59143	-5.42369	0.000470847	0.00575789	0.324143
Spink3	-2.7168	-0.00303234	-5.42122	0.000472328	0.00577168	0.332052
Etfdh	0.744277	7.80004	5.42037	0.000472837	0.00577168	-0.0673858
Gckr	0.86056	7.21295	5.42013	0.000472984	0.00577168	-0.101415
Rhbdf1	-1.08959	5.14991	-5.41879	0.000473788	0.00577739	-0.110667
Echdc1	1.16486	4.419	5.41823	0.000474128	0.00577742	-0.0823466
Mdfi	-1.36248	1.73445	-5.41637	0.000475248	0.00578696	0.290344
Orm3	1.97319	2.78024	5.4156	0.000475719	0.00578857	0.157749
Cited4	-1.82127	1.88908	-5.41462	0.000476308	0.00578857	0.285082
Pnpla3	2.69017	1.60391	5.41448	0.000476392	0.00578857	0.301282
Lpxn	-1.22216	1.9084	-5.41225	0.000477749	0.00579708	0.26649
Zscan18	-2.09242	-0.983213	-5.41222	0.000477768	0.00579708	0.257159
Zfp251	-1.20242	2.16332	-5.40987	0.000479198	0.00581032	0.237864
Gpr173	-2.1273	-0.623688	-5.40712	0.000480878	0.00582208	0.283729
Epn3	-2.923	1.97241	-5.40693	0.000480999	0.00582208	0.295394
Lamb1	-0.886287	4.47447	-5.40662	0.000481186	0.00582208	-0.0770515
Cd7	-2.04116	0.420154	-5.40601	0.00048156	0.0058225	0.330424
Pnpla7	0.933889	7.67105	5.40309	0.000483354	0.00584008	-0.0981
Cd72	-1.51149	4.01342	-5.40222	0.00048389	0.00584189	-0.00277858
Lmcd1	-1.81751	0.529115	-5.4017	0.000484213	0.00584189	0.326505
Mmgt2	-1.57523	1.99378	-5.40119	0.000484526	0.00584189	0.25281
Slc46a3	1.08179	4.71774	5.40055	0.000484919	0.00584253	-0.137114
Bmp10	3.94942	-0.451989	5.39957	0.000485531	0.00584579	0.277339
Acsm1	0.978718	7.90365	5.3967	0.00048731	0.00586235	-0.0928121
Cdh2	0.73091	5.83694	5.39625	0.00048759	0.00586235	-0.185679
Vstm4	-1.34335	2.2849	-5.39519	0.000488247	0.00586389	0.20835
Efs	-2.5385	1.12661	-5.39494	0.000488401	0.00586389	0.31359
Foxm1	-1.53143	1.47488	-5.39355	0.000489269	0.00586893	0.283691
mt-Nd4l	1.58308	1.63376	5.39317	0.000489505	0.00586893	0.255876
Plod2	-1.53854	2.11169	-5.39179	0.000490371	0.0058718	0.22774
Stac3	1.451	1.44786	5.39169	0.000490429	0.0058718	0.268893
Pi16	-2.5055	-0.197419	-5.38849	0.00049244	0.00588929	0.285727
Wtip	-1.35459	2.66446	-5.38827	0.000492577	0.00588929	0.154887
Prkcd	-0.827019	4.74173	-5.38608	0.000493954	0.00590165	-0.133914
Sh3pxd2b	-1.8035	3.17875	-5.38508	0.000494587	0.00590372	0.100364
Olig1	1.04041	4.30205	5.38472	0.000494816	0.00590372	-0.116076
Aqp11	0.743509	5.70569	5.38135	0.00049695	0.00592506	-0.206495
Ttc28	-1.07701	2.78787	-5.38044	0.000497529	0.00592785	0.119972
Prkcz	0.675399	5.10725	5.37806	0.000499043	0.00594176	-0.196866
Mtus2	-1.5695	0.961888	-5.37641	0.000500097	0.00594688	0.288846
Hrk	2.51967	-2.30906	5.3763	0.000500166	0.00594688	0.0552412
Kcnn3	-2.93888	-1.55573	-5.3741	0.000501574	0.0059595	0.129306
Tbc1d4	-0.922182	2.78179	-5.37321	0.000502145	0.0059605	0.1069
Fam105a	-1.341	3.38065	-5.37288	0.000502353	0.0059605	0.0360436
Prr5l	-1.04706	2.17333	-5.37203	0.000502905	0.00596291	0.184179
Mavs	0.681539	6.28477	5.37005	0.000504177	0.00597271	-0.211634
Efhd1	-2.06437	0.111087	-5.36966	0.000504427	0.00597271	0.28099
Urod	0.72456	6.27322	5.36564	0.00050703	0.00599939	-0.217953
Akr1c6	0.872853	8.76296	5.36491	0.000507503	0.00600085	-0.0844807
Adap1	-1.04918	2.84793	-5.36273	0.000508923	0.00601349	0.0881924
Tagap	-2.08953	0.839973	-5.35931	0.000511157	0.00603382	0.273645
Ptch2	1.47326	1.54934	5.35895	0.000511387	0.00603382	0.218583
Adam19	-1.22502	2.19023	-5.35824	0.000511853	0.00603382	0.168196
Pdp2	0.878221	5.34978	5.35794	0.00051205	0.00603382	-0.232816
Slc25a21	1.092	2.96428	5.35441	0.000514371	0.00604491	0.0365823
Samd14	-1.65505	2.74292	-5.35405	0.000514606	0.00604491	0.110466
Myo1b	0.619278	6.62431	5.35395	0.000514678	0.00604491	-0.220718
AV026068	-1.09696	3.47493	-5.35346	0.000514996	0.00604491	-0.0114013
2023-09-11	-0.841141	4.76479	-5.35329	0.00051511	0.00604491	-0.179963
Phlda1	2.22074	5.758	5.35305	0.00051527	0.00604491	-0.222531
Gramd3	0.695821	5.26312	5.35276	0.000515458	0.00604491	-0.237866
Acadsb	0.779775	6.37543	5.35127	0.000516443	0.00605234	-0.233931
Foxs1	-1.7439	0.175059	-5.35056	0.000516915	0.00605373	0.261868
Pydc4	-1.96256	2.14958	-5.34778	0.000518758	0.00607116	0.175862
Pdha1	0.678917	7.12488	5.34703	0.000519259	0.00607289	-0.205283
Clip2	-1.04595	3.83071	-5.34383	0.000521393	0.00609369	-0.0764747
Ier5l	-1.28806	2.62669	-5.34173	0.000522799	0.00610597	0.0961809
Psd4	-0.780136	3.59493	-5.34079	0.000523431	0.00610919	-0.0569347
Rpusd1	-1.16206	1.96824	-5.33956	0.000524259	0.0061098	0.166283
Prkab2	-1.23596	2.68722	-5.33905	0.000524599	0.0061098	0.0830768
Paox	1.10919	5.01545	5.33747	0.00052567	0.0061098	-0.24382
Ctage5	0.731012	7.9409	5.33741	0.000525706	0.0061098	-0.170895
Hap1	-1.22265	2.97638	-5.33683	0.000526101	0.0061098	0.0410146
Tyrobp	-0.963195	4.45807	-5.33658	0.00052627	0.0061098	-0.16725
Cstb	-0.814036	5.90154	-5.33656	0.000526283	0.0061098	-0.251529
Cbx7	-0.827139	4.16303	-5.33622	0.000526512	0.0061098	-0.13763
Akr1b3	-0.73325	4.19037	-5.3355	0.000526997	0.0061098	-0.146161
Acsm5	0.744515	6.78001	5.33543	0.000527044	0.0061098	-0.238693
Hectd3	0.625866	6.1228	5.33473	0.000527517	0.00611115	-0.264356
Sp140	-1.07247	2.74419	-5.3318	0.000529506	0.00613005	0.0618416
Pde4a	-0.726417	3.76112	-5.33046	0.000530417	0.00613646	-0.0959708
H2-Q4	-0.644418	6.81704	-5.32874	0.000531595	0.00614594	-0.240603
Cish	1.45964	4.8241	5.3279	0.000532169	0.00614843	-0.237922
Emilin1	-1.2691	6.12952	-5.32363	0.000535094	0.00617807	-0.257752
Socs1	-1.43482	0.796489	-5.32282	0.000535654	0.00618037	0.226764
Klhdc9	-3.55778	-1.86649	-5.31995	0.000537635	0.00619216	0.0110208
2023-09-08	-1.05403	4.32534	-5.31977	0.000537754	0.00619216	-0.170266
Ankrd13b	-1.16125	3.3318	-5.31911	0.00053821	0.00619216	-0.0340252
Tdrp	0.631934	4.64491	5.31898	0.0005383	0.00619216	-0.244476
Hsph1	1.08753	5.90694	5.31872	0.00053848	0.00619216	-0.288513
Relt	-1.57235	0.293806	-5.31807	0.00053893	0.00619319	0.225304
Lrrc1	-1.97551	1.53159	-5.31523	0.000540902	0.00621169	0.189672
Tlr12	0.854158	5.03769	5.30769	0.000546183	0.00626814	-0.288198
Cercam	-1.85699	1.73929	-5.30669	0.000546881	0.00626836	0.160177
Trac	-3.05899	-0.0393245	-5.30587	0.000547464	0.00626836	0.192919
Susd4	3.8067	2.27049	5.30583	0.000547487	0.00626836	0.130562
Itgb2	-0.976335	4.58493	-5.30534	0.000547838	0.00626836	-0.222186
Mief2	0.686088	4.69776	5.30507	0.00054803	0.00626836	-0.268008
Tmem200b	-1.30356	3.05053	-5.30191	0.000550259	0.00628967	-0.0124262
Birc5	-1.46783	1.91958	-5.29946	0.000551999	0.00630536	0.125462
Mok	-2.01062	-0.390363	-5.29775	0.00055322	0.00631116	0.17707
Rasa4	-1.65737	2.94864	-5.29772	0.000553243	0.00631116	0.0072079
Gcdh	1.08525	8.88631	5.29655	0.000554073	0.00631207	-0.169444
Scx	-2.67323	0.345792	-5.29647	0.000554134	0.00631207	0.19696
Pik3cg	-1.53564	1.20623	-5.29606	0.000554427	0.00631207	0.177796
Shpk	0.666412	5.65516	5.29504	0.000555157	0.00631461	-0.324195
Osm	-2.58735	-2.20958	-5.29472	0.000555386	0.00631461	-0.0376643
Sorbs2	-1.12203	6.11903	-5.28766	0.000560463	0.00636519	-0.310313
Rbm47	0.774178	6.1387	5.28727	0.000560747	0.00636519	-0.328592
Lat	-1.67132	0.873821	-5.28699	0.000560947	0.00636519	0.181664
Chst9	-3.01671	-1.37134	-5.28634	0.00056142	0.00636635	0.0604303
5033428I22Rik	-1.51265	0.840906	-5.28477	0.00056256	0.00637506	0.179029
Gm5406	-3.04132	-1.298	-5.28307	0.000563794	0.00638483	0.064427
Ifngr1	-1.0793	5.17455	-5.28134	0.000565059	0.00639493	-0.298892
Rmnd5a	0.604743	6.84496	5.28037	0.000565762	0.00639867	-0.310779
Gm20319	1.28335	5.66534	5.27839	0.000567214	0.00641087	-0.342553
Rnf122	-1.64286	1.6013	-5.27771	0.000567711	0.00641226	0.130677
Prkd1	-2.00608	-0.424527	-5.27684	0.000568353	0.00641528	0.151365
Fcrla	-2.04599	-1.32986	-5.27596	0.000568997	0.00641833	0.0736551
Ciita	-1.31985	2.5393	-5.27449	0.00057008	0.00642589	0.0194004
Cd44	-1.43763	4.13717	-5.27403	0.000570416	0.00642589	-0.193148
Emp3	-0.900495	2.9424	-5.27319	0.000571036	0.00642866	-0.0490785
Pcsk6	0.984944	6.91734	5.27059	0.000572958	0.00644606	-0.319918
Tymp	0.976935	5.59891	5.26965	0.000573657	0.0064497	-0.357259
4921513D11Rik	2.41274	-1.43242	5.26724	0.000575448	0.00645703	0.0639037
mt-Co3	1.19146	2.6194	5.26706	0.000575584	0.00645703	-0.0290768
Tbx21	-2.55282	-1.09745	-5.26679	0.000575783	0.00645703	0.0799048
Abca9	-1.13769	3.11517	-5.26675	0.000575815	0.00645703	-0.0746427
Wisp1	-1.33768	1.42698	-5.26528	0.000576909	0.00646326	0.122464
Cyp2c68	0.838401	6.27005	5.26454	0.000577463	0.00646326	-0.355803
Cd247	-2.00946	-0.786543	-5.26449	0.0005775	0.00646326	0.113306
Enah	-1.92757	2.60315	-5.26317	0.000578484	0.00646658	0.0178387
Gbp9	-1.41127	3.51117	-5.26308	0.000578551	0.00646658	-0.127135
Reep6	0.925771	9.95794	5.26102	0.000580093	0.0064796	-0.156994
Pkm	-0.576653	6.42645	-5.25928	0.000581404	0.00649001	-0.351544
Dct	4.66247	-0.184482	5.25678	0.000583289	0.00650682	0.123999
Nradd	-1.72999	1.00403	-5.25588	0.000583965	0.00651013	0.1391
Uba7	-0.871995	4.72666	-5.25396	0.000585427	0.00652218	-0.311183
Zeb2os	-1.67033	0.594428	-5.25225	0.00058672	0.00653235	0.144877
Fbxl13	-2.89013	-1.16436	-5.25126	0.000587476	0.00653653	0.0491198
Dnajc3	0.677305	7.49378	5.25043	0.000588108	0.0065366	-0.316151
4732490B19Rik	-2.8758	-1.51168	-5.25012	0.000588344	0.0065366	0.00776639
Tmem38b	0.590795	5.91156	5.24975	0.000588625	0.0065366	-0.38489
Aldob	0.940305	12.2095	5.2486	0.000589504	0.00653666	-0.0608214
Pafah1b3	-1.19396	2.71878	-5.24841	0.000589648	0.00653666	-0.0417793
Ppap2b	0.682885	6.65872	5.24808	0.000589899	0.00653666	-0.363789
Gm11773	2.1707	-1.19033	5.24775	0.000590155	0.00653666	0.0703518
Rnf180	-1.55661	0.524713	-5.2465	0.000591109	0.00654301	0.138366
Pea15a	-0.81883	5.85796	-5.24496	0.000592291	0.0065492	-0.376816
Fam73a	-1.43093	2.02666	-5.24478	0.000592432	0.0065492	0.0437194
Slc7a4	-1.50088	1.7125	-5.24237	0.000594285	0.00656545	0.0726183
Ptpru	-1.57119	1.33347	-5.24159	0.000594888	0.00656705	0.102109
Cat	0.958955	10.6318	5.24119	0.000595195	0.00656705	-0.147775
Gck	1.1577	7.67225	5.23971	0.000596333	0.00657538	-0.319606
Cyp2u1	1.01649	4.40817	5.23908	0.000596821	0.00657653	-0.326475
Slc9a3r1	0.866113	7.99424	5.23814	0.000597551	0.00657721	-0.302774
Nrxn2	-1.05631	3.59489	-5.23801	0.00059765	0.00657721	-0.18554
mt-Tp	1.20102	6.65034	5.2344	0.000600458	0.00659801	-0.381366
Nrn1	0.758032	7.62326	5.23406	0.000600721	0.00659801	-0.330882
Hbegf	-1.72835	0.934574	-5.23393	0.000600829	0.00659801	0.11434
Ptp4a3	-1.07664	4.4907	-5.23361	0.000601077	0.00659801	-0.306573
Igf1r	-1.3532	3.275	-5.23152	0.000602709	0.00661169	-0.135781
Scp2	0.877159	11.7542	5.2301	0.00060382	0.0066174	-0.106772
Ncmap	-2.27473	0.447398	-5.22956	0.000604241	0.0066174	0.11859
Pyhin1	-1.74623	2.35763	-5.22938	0.000604387	0.0066174	-0.00664306
Igdcc4	-2.99688	0.938375	-5.22847	0.000605099	0.00662097	0.115094
Greb1l	-2.17587	-0.0551199	-5.22756	0.000605818	0.00662461	0.108479
Icam1	-0.902472	4.96733	-5.22549	0.000607446	0.00663819	-0.368507
Ecsit	0.767233	5.3458	5.22438	0.000608327	0.00664358	-0.416112
Cdsn	-2.68889	-2.16356	-5.22237	0.000609918	0.00665672	-0.105323
Cybb	-1.1918	5.26101	-5.22088	0.000611099	0.00666176	-0.382449
Git1	-0.649291	4.81101	-5.22081	0.000611157	0.00666176	-0.371575
Ctxn1	-2.02464	2.44862	-5.21971	0.000612031	0.00666706	-0.0188266
Gm2568	1.9298	-0.577359	5.21754	0.000613758	0.00668066	0.0827289
Cfhr2	0.82306	7.99897	5.21654	0.000614555	0.00668066	-0.332141
Me1	1.73791	7.83729	5.21653	0.000614565	0.00668066	-0.339722
Kif9	-1.96009	0.777448	-5.216	0.000614988	0.00668066	0.0981271
Tmem164	-0.767478	4.11145	-5.2157	0.000615227	0.00668066	-0.297891
1700019L03Rik	-2.23208	-0.804683	-5.2146	0.000616104	0.00668596	0.0525662
Mmp28	-2.1189	-0.216675	-5.21378	0.000616769	0.0066881	0.0871257
Apol7e	-2.7455	-1.40015	-5.21339	0.000617081	0.0066881	-0.0140266
St3gal2	-1.08973	3.47191	-5.21158	0.000618535	0.00669796	-0.201947
Rab8b	-1.07431	3.49432	-5.21128	0.000618771	0.00669796	-0.207165
Klhdc8b	-0.803825	4.51759	-5.21078	0.000619178	0.00669813	-0.351614
Cd59a	0.95092	5.67317	5.20929	0.00062038	0.00670691	-0.44092
Cdc42ep3	-1.25154	1.73949	-5.20872	0.000620843	0.00670768	0.0207511
Cebpa	0.723905	9.12838	5.2079	0.000621505	0.00671061	-0.276206
Sytl2	-1.49974	1.36727	-5.20422	0.000624487	0.00673857	0.0506005
Btd	0.683254	6.09703	5.20324	0.000625281	0.0067429	-0.445382
Inpp5d	-1.31565	3.86536	-5.20104	0.000627082	0.00675807	-0.263322
Mns1	-2.54259	-0.670421	-5.19988	0.000628031	0.00676288	0.0410443
Acadvl	0.768915	8.47337	5.19953	0.000628317	0.00676288	-0.326563
Ppp1r15b	0.558813	6.46193	5.19839	0.000629246	0.00676861	-0.440511
Perp	0.705714	6.67921	5.19791	0.000629638	0.00676861	-0.431953
Smim6	-1.67153	0.583649	-5.1957	0.000631456	0.00678184	0.0754007
Baiap2l2	-3.62912	-1.30945	-5.19504	0.000632005	0.00678184	-0.0459313
Emid1	-1.77622	-0.451919	-5.19489	0.000632122	0.00678184	0.056801
Elmo2	-0.721558	4.20181	-5.1945	0.00063245	0.00678184	-0.339992
Hpgds	-1.67706	2.65926	-5.19399	0.000632865	0.00678206	-0.0922314
Rnd2	1.07881	4.44063	5.19229	0.000634272	0.00679289	-0.3941
Gbp2	-1.12692	3.2308	-5.18896	0.000637033	0.0068182	-0.197498
Bmp7	1.19874	2.33398	5.18845	0.000637453	0.00681844	-0.0941974
Sephs2	0.826808	9.21093	5.18694	0.000638716	0.00682483	-0.300054
Dsg2	-0.880569	7.00759	-5.18678	0.000638845	0.00682483	-0.424276
Fggy	0.676668	6.25368	5.18489	0.00064042	0.00683539	-0.466438
Ttc22	-2.53129	-0.102417	-5.18464	0.000640631	0.00683539	0.0532517
Tctex1d2	-1.50015	1.29347	-5.1827	0.000642252	0.00684843	0.0286498
Atg5	0.712308	5.28566	5.17842	0.000645854	0.00688256	-0.477889
Mfn2	0.732934	7.17233	5.17755	0.000646593	0.00688615	-0.434806
Atp2a3	-1.29672	2.24909	-5.17573	0.000648131	0.00689825	-0.0757164
Shisa4	-2.28625	1.2647	-5.1737	0.000649852	0.00691135	0.0306865
Ikzf2	-1.87764	0.0137484	-5.17333	0.000650167	0.00691135	0.0467055
Tmem33	0.660317	6.02617	5.17212	0.000651193	0.00691797	-0.490145
Ednrb	-0.88214	4.44181	-5.16891	0.000653929	0.00693926	-0.397241
Ufsp2	0.585032	5.09162	5.16881	0.00065402	0.00693926	-0.483054
Osmr	-1.34967	3.46601	-5.16809	0.000654628	0.00693926	-0.250751
Rab19	-1.8835	0.671308	-5.16742	0.000655201	0.00693926	0.0396268
Notch4	-1.03441	3.38381	-5.1674	0.00065522	0.00693926	-0.251559
S1pr3	-1.48194	2.94222	-5.16616	0.000656281	0.00694622	-0.173266
Mgp	-2.92793	2.75903	-5.16526	0.000657063	0.0069502	-0.0909379
Insig2	0.927981	7.3444	5.16372	0.000658386	0.00695991	-0.443949
Tnk1	-3.86561	-0.827103	-5.16239	0.000659531	0.00696772	-0.0399394
Gal3st2	-2.92864	-0.660109	-5.15971	0.000661847	0.00697783	-0.0101981
Gpr176	-2.72797	-0.493106	-5.15946	0.00066206	0.00697783	0.0044941
Aldh18a1	-1.3699	2.48696	-5.15943	0.000662085	0.00697783	-0.125816
Mal	-2.17069	2.51989	-5.15921	0.000662284	0.00697783	-0.101746
Klrd1	-2.01963	0.350657	-5.15893	0.000662522	0.00697783	0.0324794
Cib3	-2.36302	4.01017	-5.15576	0.000665274	0.00700252	-0.28646
Gipc2	-2.50838	2.12989	-5.15363	0.000667137	0.00701782	-0.0556696
Trem2	-1.90497	3.99661	-5.15315	0.00066755	0.00701787	-0.316398
Ceacam16	-2.93679	-1.18181	-5.15224	0.000668348	0.00702195	-0.0625012
Cd300a	-0.930093	3.78893	-5.15079	0.000669619	0.007031	-0.337324
Ccnb2	-1.91239	2.02713	-5.14884	0.000671337	0.00704472	-0.0718601
2023-03-09	-1.66906	1.72369	-5.14763	0.000672396	0.00704971	-0.0474741
Sgpp2	-2.2451	1.12247	-5.14699	0.000672961	0.00704971	0.00259627
Mapk8ip1	-1.50339	3.82388	-5.14648	0.000673415	0.00704971	-0.322605
Abcd4	0.687794	3.7282	5.14643	0.000673456	0.00704971	-0.36372
Mamdc2	-1.08415	2.77117	-5.1448	0.000674892	0.00705603	-0.191938
Myo1f	-1.38374	4.11308	-5.14468	0.000675005	0.00705603	-0.369479
Lrfn4	-1.86153	2.07142	-5.14435	0.000675293	0.00705603	-0.0816209
Impdh1	-0.859846	3.21638	-5.14367	0.000675896	0.00705803	-0.26523
Exd1	1.7106	1.63834	5.14146	0.000677856	0.00707419	-0.0688719
4931406C07Rik	0.850632	7.81783	5.13973	0.000679396	0.00708595	-0.449056
Mup-ps16	1.69571	3.39667	5.13813	0.000680828	0.00709518	-0.309799
Veph1	-2.45819	1.04668	-5.1378	0.00068112	0.00709518	-0.00380926
Gm16136	-2.66491	-0.917326	-5.13735	0.000681521	0.00709518	-0.0498979
mt-Nd2	1.03006	11.944	5.13655	0.000682235	0.0070983	-0.22393
Ptgr2	0.605787	6.26612	5.1357	0.000683002	0.00710198	-0.534367
Synj2bp	0.60299	5.71887	5.13462	0.000683964	0.00710768	-0.545691
Mnda	-1.32516	2.65034	-5.13344	0.000685025	0.00711439	-0.18445
Kif21b	-1.24078	2.54753	-5.13138	0.000686885	0.00712939	-0.174909
Csnk1e	-0.908158	4.37058	-5.12917	0.000688878	0.00714576	-0.44269
Pafah2	0.625882	6.93456	5.12835	0.000689617	0.00714643	-0.515918
Sdr42e1	0.972106	6.58427	5.12818	0.000689776	0.00714643	-0.532229
Anks4b	0.731282	5.80941	5.12699	0.000690848	0.00715183	-0.555753
Elovl7	-2.48432	2.69907	-5.1265	0.0006913	0.00715183	-0.153722
Vil1	-2.91045	1.00105	-5.12622	0.000691548	0.00715183	-0.0137943
Slfn5	-0.820381	5.03891	-5.12462	0.000693001	0.00716254	-0.516348
Daam2	-0.885048	3.81275	-5.12394	0.000693623	0.00716465	-0.378692
Speg	-1.33906	2.53222	-5.12196	0.000695428	0.00717771	-0.182569
Tspan31	0.673722	8.29719	5.12164	0.000695724	0.00717771	-0.444718
Lmf1	0.808849	5.66511	5.12071	0.000696571	0.00717854	-0.564598
Pparg	0.866665	4.65739	5.12064	0.000696641	0.00717854	-0.517412
Itgb5	-0.965847	7.50211	-5.11817	0.000698906	0.00719381	-0.49273
Ap1m2	-2.80001	1.23042	-5.11784	0.000699204	0.00719381	-0.0318851
Ephb3	-1.27933	1.20276	-5.11765	0.000699381	0.00719381	-0.0521366
3110057O12Rik	0.61559	4.06647	5.11241	0.000704213	0.00723608	-0.460587
Adh4	1.08807	5.92786	5.11228	0.000704334	0.00723608	-0.573136
Gm26667	-2.73227	-2.30827	-5.11054	0.000705954	0.00724839	-0.240671
Gpr68	-1.51085	0.580973	-5.10946	0.000706956	0.00725433	-0.0323858
Gm12576	-1.25324	1.44085	-5.10868	0.000707685	0.00725748	-0.0820479
Samhd1	-0.585474	5.70418	-5.10771	0.000708584	0.00726049	-0.570948
Hivep3	-1.06927	1.99449	-5.10745	0.000708825	0.00726049	-0.14304
Dnajc25	0.600356	4.68346	5.10696	0.000709285	0.00726086	-0.539995
Samd10	-1.71552	1.98992	-5.10575	0.000710414	0.00726808	-0.127324
Wdr31	-2.25472	-0.0940305	-5.10518	0.000710948	0.00726921	-0.0391441
Fdft1	0.808483	5.88797	5.10386	0.000712187	0.00727754	-0.587065
Plekho2	-0.977028	3.95027	-5.10319	0.000712812	0.00727959	-0.423986
Srgap2	-0.764951	4.89271	-5.10194	0.000713992	0.0072873	-0.538746
Specc1	-0.945281	3.09913	-5.09792	0.000717773	0.00732155	-0.306975
Lhpp	1.65894	5.82199	5.09667	0.000718956	0.00732925	-0.588769
Macc1	-2.12879	-0.0160606	-5.0951	0.000720454	0.00734015	-0.0490897
Auh	0.561867	5.57267	5.09396	0.000721532	0.00734678	-0.601841
Fam129a	-1.10309	4.07377	-5.09222	0.000723192	0.00735932	-0.449487
Krtcap3	-1.34913	2.24632	-5.09116	0.000724201	0.00736289	-0.18681
Rexo2	0.585841	6.98278	5.09078	0.000724561	0.00736289	-0.565745
Ugt2a3	0.945667	7.09045	5.0905	0.000724831	0.00736289	-0.559851
B4galt4	-1.09343	2.03345	-5.08998	0.000725326	0.00736356	-0.169717
Fam81a	-2.09685	1.91376	-5.08903	0.000726233	0.00736841	-0.132317
Gm12265	1.73521	0.211819	5.08848	0.000726761	0.00736941	-0.0546678
Itpripl2	-1.12575	4.45993	-5.0879	0.000727321	0.00737064	-0.501334
Ltk	-2.99349	0.389183	-5.08721	0.000727978	0.00737064	-0.056088
Mup2	3.50209	1.28705	5.08701	0.000728171	0.00737064	-0.0818962
Iqgap3	-2.17249	1.08762	-5.08443	0.000730657	0.00739143	-0.0770752
Kdelr3	-1.90708	0.94693	-5.08229	0.000732724	0.00740798	-0.0756696
Kitl	-1.20632	2.24543	-5.08154	0.000733453	0.00741078	-0.203913
RP23-123O12.2	-2.32295	-0.514005	-5.08111	0.000733864	0.00741078	-0.0842159
Hibadh	0.905152	8.21919	5.07979	0.000735148	0.00741938	-0.507484
Zfyve1	0.571145	6.17141	5.07674	0.000738115	0.00744336	-0.61953
Rmdn2	1.02322	4.65439	5.07645	0.000738393	0.00744336	-0.577173
Slc15a2	-2.01155	2.2035	-5.07581	0.00073902	0.00744531	-0.182099
Ola1	0.582715	5.06889	5.07199	0.000742755	0.00747855	-0.61673
Xylb	0.608655	7.70407	5.06991	0.000744801	0.00749476	-0.553174
Cdcp1	-0.972942	3.10465	-5.06918	0.000745518	0.00749757	-0.346996
Exoc3l4	-1.40827	1.42642	-5.06649	0.000748169	0.00751171	-0.13351
Cdc42ep5	-1.46977	3.27839	-5.06635	0.000748316	0.00751171	-0.35642
Rph3al	-1.26354	2.45253	-5.06627	0.000748387	0.00751171	-0.248585
Sfxn5	0.893545	5.02236	5.06598	0.000748676	0.00751171	-0.621354
Tmem107	-1.2179	2.10263	-5.06552	0.000749134	0.00751192	-0.207453
Alox12e	-3.70054	-0.832957	-5.06443	0.000750213	0.00751835	-0.146477
Pstpip1	-2.00293	1.45138	-5.06373	0.000750907	0.00752091	-0.127672
Col3a1	-1.88805	7.89497	-5.06226	0.000752368	0.00752902	-0.541415
Arhgap8	-2.05542	-0.12803	-5.06203	0.000752595	0.00752902	-0.0909677
Cdkn3	-1.85983	0.354381	-5.0598	0.000754826	0.00754694	-0.0898932
Tmem200a	-3.49156	-1.49303	-5.05727	0.000757356	0.00756783	-0.208778
Zmynd15	-1.01016	3.7542	-5.05399	0.000760648	0.00758622	-0.462865
Zfand4	1.06452	3.39528	5.05398	0.000760654	0.00758622	-0.437141
Slc25a24	-1.8957	2.92027	-5.05359	0.00076105	0.00758622	-0.306233
Gm11789	0.785252	4.79948	5.05339	0.000761255	0.00758622	-0.624165
Serpina3k	1.37362	12.0097	5.05324	0.000761407	0.00758622	-0.333962
Smad7	-1.0644	4.06838	-5.04646	0.000768269	0.00764912	-0.513864
Aldh8a1	0.802119	8.02111	5.04612	0.000768613	0.00764912	-0.566776
1700018L02Rik	2.10613	2.36614	5.0456	0.000769147	0.00765001	-0.275952
mt-Atp6	1.34812	1.83756	5.04424	0.000770536	0.00765938	-0.222995
Egfem1	3.19493	-1.81672	5.04333	0.000771461	0.00766413	-0.231134
1700055N04Rik	-2.85559	-1.24788	-5.04247	0.000772338	0.00766819	-0.186533
Bbs1	-1.83452	0.890897	-5.04206	0.000772764	0.00766819	-0.125303
Ift43	-0.970862	2.87681	-5.04112	0.00077373	0.00766947	-0.351019
Akr1c12	0.905183	5.95846	5.04057	0.000774292	0.00766947	-0.674286
AI606181	-0.907784	2.8658	-5.04047	0.000774388	0.00766947	-0.352224
Lgals8	0.718032	7.29548	5.04003	0.000774844	0.00766947	-0.619249
Auts2	-1.48464	1.71464	-5.03962	0.000775269	0.00766947	-0.193087
Smarcd1	-0.753818	3.61335	-5.03932	0.000775575	0.00766947	-0.471723
Ampd3	-1.37474	1.34977	-5.03887	0.000776038	0.00766964	-0.16375
Ms4a4a	-2.15421	1.59717	-5.0372	0.00077776	0.00768223	-0.171011
Hpse	-0.865274	3.45167	-5.03569	0.000779313	0.00769314	-0.449384
Fhod1	-0.891753	4.45391	-5.03356	0.000781521	0.0077105	-0.586896
Milr1	-1.20508	1.34959	-5.03141	0.000783752	0.00772807	-0.176288
Nckap5l	-1.22477	2.55014	-5.03098	0.000784206	0.0077281	-0.310585
Actn1	-0.66189	5.66756	-5.03002	0.000785203	0.00773348	-0.677734
Shisa5	-0.784233	6.34275	-5.02892	0.000786353	0.00773607	-0.671355
Cdr2l	-0.83521	2.87226	-5.0289	0.000786368	0.00773607	-0.371407
RP24-429M15.2	2.70334	-2.63227	5.02761	0.000787721	0.00774494	-0.346617
Daam1	0.574238	5.68518	5.02698	0.000788379	0.00774698	-0.696441
Rnase6	-1.43718	0.998585	-5.0254	0.000790035	0.00775879	-0.156275
Met	0.632639	5.91981	5.02493	0.000790528	0.00775879	-0.69761
Lmo2	-0.937868	3.87176	-5.02454	0.000790938	0.00775879	-0.523506
mt-Tl2	1.32888	2.04254	5.02258	0.000792996	0.00777334	-0.277778
Fbxo17	-1.38919	0.881091	-5.02226	0.000793328	0.00777334	-0.154911
Gramd4	-0.958924	3.2354	-5.02137	0.000794271	0.00777814	-0.432835
Tspyl3	-2.11411	0.388437	-5.02043	0.000795259	0.00778338	-0.138631
2810408I11Rik	1.78325	1.73273	5.01805	0.000797782	0.00780361	-0.241165
Trps1	-1.15206	1.32999	-5.01634	0.000799599	0.00781694	-0.195403
Sp110	-1.37646	3.10582	-5.01497	0.000801058	0.00782462	-0.407106
Sec14l2	0.880389	9.4716	5.01473	0.000801314	0.00782462	-0.522733
Qdpr	1.03172	8.52739	5.01416	0.000801921	0.00782462	-0.579925
Hrsp12	0.944915	8.85355	5.01389	0.000802209	0.00782462	-0.56051
Cilp	-2.88338	-0.282339	-5.01326	0.000802875	0.00782577	-0.159688
Gpr18	-2.44962	-1.41494	-5.01261	0.000803566	0.00782577	-0.230406
Slfn1	-1.78158	1.24447	-5.01234	0.000803862	0.00782577	-0.184745
Pdpn	-3.22147	1.58583	-5.01207	0.000804152	0.00782577	-0.179053
Rdh7	0.842176	9.853	5.00935	0.000807068	0.0078497	-0.508283
Gfod2	0.700492	3.76032	5.00848	0.000808001	0.00785399	-0.559896
Apoa2	1.46202	12.0774	5.00808	0.000808425	0.00785399	-0.392524
Peak1	-0.696603	4.53316	-5.00719	0.000809386	0.00785887	-0.639941
Adrbk2	-1.34604	3.40275	-5.00608	0.000810579	0.00786601	-0.46434
Nfe2l3	-2.35468	0.119529	-5.00489	0.000811861	0.00786975	-0.157762
Dock2	-1.1466	3.15614	-5.00442	0.000812374	0.00786975	-0.437668
mt-Te	1.21454	4.79067	5.00403	0.000812797	0.00786975	-0.688205
Igfals	1.0379	6.18434	5.00378	0.000813062	0.00786975	-0.720344
Entpd2	-1.26701	3.78401	-5.00339	0.000813488	0.00786975	-0.526649
Plk2	-1.00171	4.44799	-5.00309	0.000813812	0.00786975	-0.624195
Tmem218	-1.08128	2.23423	-5.00256	0.000814383	0.00786975	-0.312197
Il16	-1.0072	2.5452	-5.00208	0.000814907	0.00786975	-0.356619
C330013J21Rik	1.83604	-0.81781	5.00191	0.000815093	0.00786975	-0.181899
Sh2d1b1	-2.868	-0.438529	-5.00125	0.000815805	0.0078722	-0.179753
L2hgdh	0.714618	5.1107	5.00046	0.000816669	0.00787611	-0.719234
Scp2-ps2	1.10034	3.68972	4.99892	0.000818341	0.0078878	-0.559313
Tes	-1.6576	2.96483	-4.99258	0.000825282	0.00795024	-0.404538
Sik1	-1.01131	5.64528	-4.99196	0.000825967	0.00795236	-0.7223
Gm11752	1.51475	1.51732	4.98999	0.000828138	0.00796843	-0.258809
Pitx3	2.80692	-0.958094	4.9896	0.000828565	0.00796843	-0.210298
Runx1	-1.24173	1.88657	-4.98905	0.000829171	0.0079698	-0.28495
2610307P16Rik	-2.61584	-0.740726	-4.98816	0.000830163	0.00797075	-0.208044
Hlx	-1.05266	4.07214	-4.98788	0.000830472	0.00797075	-0.596478
Limd2	-0.934903	4.47645	-4.9877	0.000830664	0.00797075	-0.651987
Ppp1r26	-2.2272	1.03668	-4.98622	0.000832306	0.00797953	-0.199022
Atg7	0.579924	5.59981	4.98604	0.000832509	0.00797953	-0.753834
Dlgap5	-1.73743	0.302804	-4.98495	0.000833725	0.00798672	-0.182989
Cyp7b1	2.33804	5.49069	4.98434	0.000834395	0.00798703	-0.723722
Degs2	-1.55998	2.3986	-4.98408	0.000834688	0.00798703	-0.344372
Ahsa1	0.683138	6.84347	4.98355	0.000835274	0.00798818	-0.72341
Chchd3	0.641599	6.50221	4.98297	0.000835921	0.00798991	-0.739852
Pecr	1.20058	6.85537	4.98158	0.000837477	0.00800033	-0.724204
Dpep2	-2.11151	0.0704557	-4.98099	0.000838136	0.00800217	-0.187219
Myh10	-0.814115	5.26313	-4.97895	0.000840421	0.00801863	-0.733242
Plcxd2	1.06121	5.46622	4.97824	0.000841213	0.00801863	-0.760621
Gm14597	-1.65465	-0.360056	-4.97775	0.000841765	0.00801863	-0.196895
Mup-ps4	3.11811	-2.2326	4.97742	0.000842138	0.00801863	-0.351605
Aifm1	0.601125	6.73841	4.97705	0.000842552	0.00801863	-0.737787
Gas8	-0.917893	3.0515	-4.97695	0.000842664	0.00801863	-0.466887
Dnajb2	0.806875	6.46488	4.97348	0.000846574	0.00805137	-0.754546
Klrc1	-2.48463	-1.7257	-4.96461	0.000856673	0.00813973	-0.315845
Lrrc3	0.634437	6.33827	4.96434	0.000856983	0.00813973	-0.77243
Nlrc3	-1.84377	0.166438	-4.96407	0.000857288	0.00813973	-0.207981
Sucla2	0.690233	7.01503	4.96185	0.00085984	0.00815944	-0.745086
Lif	-2.77032	-0.677097	-4.96131	0.000860453	0.00816075	-0.238136
Zfp579	-0.771784	4.30313	-4.95983	0.000862159	0.00816982	-0.677549
Baat	0.678954	7.23486	4.95937	0.000862696	0.00816982	-0.736313
Rab3il1	-0.93715	3.4839	-4.95924	0.000862839	0.00816982	-0.558369
Ptk6	2.46052	-0.844397	4.95842	0.000863787	0.0081743	-0.2374
Maged2	-1.00193	3.8661	-4.95713	0.00086528	0.0081839	-0.613554
Decr1	0.78749	8.04402	4.95536	0.000867332	0.00819596	-0.692765
Ltc4s	-2.02027	-0.0570755	-4.95484	0.000867941	0.00819596	-0.220367
Tchp	-0.884746	2.74376	-4.9548	0.000867988	0.00819596	-0.453109
Rdh10	0.679488	4.70011	4.95178	0.000871493	0.00822453	-0.759242
Pcgf2	-0.959731	3.85401	-4.94914	0.000874581	0.00824914	-0.624727
Acaa2	0.810236	9.71689	4.94319	0.000881583	0.00831062	-0.60851
Pdhb	0.66274	7.40792	4.94238	0.000882541	0.00831508	-0.750263
Ncapd2	-0.739297	3.31359	-4.94152	0.000883558	0.00831719	-0.562835
Cd97	-0.790203	4.87251	-4.94137	0.000883735	0.00831719	-0.762258
Nxpe3	-1.19582	1.24344	-4.93994	0.00088543	0.00832637	-0.288091
Mlph	-1.67482	2.79914	-4.93973	0.00088568	0.00832637	-0.454181
Cmbl	0.826274	6.99661	4.93831	0.00088736	0.00833759	-0.779216
Teddm2	1.76932	0.628639	4.93737	0.000888476	0.00834351	-0.258252
BC022687	-1.22965	1.41533	-4.93683	0.000889126	0.00834504	-0.306742
Pcbd1	0.884037	7.87469	4.93526	0.000890998	0.00835804	-0.73164
Sparcl1	-2.24054	5.5037	-4.93314	0.000893531	0.00837722	-0.748882
Nebl	-1.42768	1.25134	-4.93101	0.000896097	0.00839616	-0.296634
Bcl2l11	-1.09874	3.53065	-4.93057	0.000896625	0.00839616	-0.598619
E530011L22Rik	-1.47285	0.215706	-4.93024	0.000897019	0.00839616	-0.251238
Fbxo40	1.80074	-0.256504	4.92884	0.000898705	0.00840509	-0.252653
Plekha4	-1.64073	2.30974	-4.92863	0.000898953	0.00840509	-0.407146
Cntrl	0.692792	4.87002	4.92713	0.000900766	0.00841745	-0.808095
Sec14l1	-0.610519	4.8892	-4.9267	0.000901294	0.0084178	-0.79024
Lax1	-1.69988	0.143099	-4.92571	0.000902491	0.0084244	-0.255949
Tmem45b	-1.64687	1.38609	-4.92452	0.000903927	0.00843321	-0.31188
1700013F07Rik	-2.36039	-1.36161	-4.92308	0.000905677	0.00844494	-0.324942
Mab21l3	-2.01731	0.805555	-4.9222	0.000906747	0.00844819	-0.274489
Itgax	-1.90979	3.89505	-4.92199	0.00090701	0.00844819	-0.622578
Rcan3	-1.17904	2.24002	-4.92009	0.000909317	0.00846508	-0.42228
Slc50a1	-0.68207	4.23815	-4.91853	0.000911233	0.00847832	-0.730659
Lrrc8b	-1.18074	1.39987	-4.91799	0.000911886	0.00847933	-0.331112
Tox3	-2.89197	-1.09611	-4.91735	0.000912678	0.00847933	-0.316716
Fahd1	0.750922	6.02918	4.91723	0.000912824	0.00847933	-0.847914
Hhipl2	-1.6087	1.57417	-4.91653	0.000913677	0.00848044	-0.341817
Abcb10	0.728631	4.52152	4.91632	0.000913932	0.00848044	-0.791835
Gm10804	2.27252	-0.182688	4.91555	0.000914883	0.00848139	-0.268727
Myadm	-0.8148	6.38616	-4.91531	0.000915183	0.00848139	-0.830337
Gfpt2	-1.42265	1.60268	-4.91504	0.000915517	0.00848139	-0.349159
Fam84a	1.49479	0.210717	4.9145	0.000916175	0.0084829	-0.273455
Tomm70a	0.542667	6.51151	4.91408	0.000916691	0.0084831	-0.837171
1810064F22Rik	-1.57955	2.1086	-4.91292	0.000918127	0.00849181	-0.405718
Ugt2b36	0.749371	8.58313	4.91232	0.000918863	0.00849404	-0.719874
Plekhm3	-0.985383	2.37713	-4.91106	0.000920418	0.00850198	-0.458572
Amy1	0.859959	7.45324	4.91082	0.000920713	0.00850198	-0.792094
Sorbs3	-0.639949	5.85187	-4.90811	0.000924084	0.00851902	-0.852037
Enho	-2.0162	2.14675	-4.90791	0.000924331	0.00851902	-0.40308
Ppp2r2b	-2.52429	0.888004	-4.90787	0.00092438	0.00851902	-0.290916
Bend5	-2.04564	-0.248564	-4.90774	0.000924545	0.00851902	-0.281197
Dnah7b	-2.18204	-0.571174	-4.90451	0.000928561	0.00854784	-0.295226
Ppm1h	-0.937791	3.44138	-4.90443	0.000928669	0.00854784	-0.62768
Ddx26b	-0.97835	2.63681	-4.9038	0.000929453	0.00854873	-0.504968
Lrrc16a	-0.823062	3.83964	-4.90355	0.000929762	0.00854873	-0.691933
Lrpprc	0.571687	6.453	4.90302	0.00093043	0.00855028	-0.855302
Aco1	0.729058	7.79875	4.90249	0.000931087	0.00855175	-0.782912
Plau	-1.30977	2.83556	-4.9002	0.000933961	0.00857016	-0.529068
Cyth4	-1.18436	4.66749	-4.89975	0.000934529	0.00857016	-0.785489
Csf1r	-0.70495	6.40359	-4.8997	0.0009346	0.00857016	-0.853513
Sema6c	-0.859263	2.96127	-4.89931	0.00093509	0.00857016	-0.562939
Bag2	-1.12873	1.90734	-4.89785	0.000936921	0.00858236	-0.412822
Armc3	-3.39675	-1.95039	-4.89724	0.000937692	0.00858484	-0.433859
Slc43a3	-0.988231	6.39261	-4.89609	0.000939152	0.00859361	-0.854809
Gm26967	1.6833	0.550118	4.89302	0.000943036	0.00862456	-0.312362
Acad8	0.596244	5.78598	4.89231	0.000943936	0.00862568	-0.887092
Dnah11	-2.8811	-1.95641	-4.89213	0.000944164	0.00862568	-0.427226
Acbd4	0.633475	5.52304	4.88833	0.000949018	0.00866541	-0.891649
BC021891	-1.00228	3.69006	-4.88792	0.000949543	0.00866559	-0.685619
Jam3	-1.34678	1.56047	-4.8872	0.000950466	0.00866567	-0.383954
Ttbk1	2.09734	-0.128943	4.88712	0.000950562	0.00866567	-0.303844
Iyd	0.735112	6.39074	4.8867	0.000951097	0.00866574	-0.88078
Hmcn2	-0.994596	2.56809	-4.88615	0.000951812	0.00866574	-0.519741
Ebpl	1.19455	6.37709	4.88593	0.000952085	0.00866574	-0.880568
Napsa	-1.66252	1.58963	-4.88515	0.000953091	0.00866776	-0.382636
AI427809	-2.49821	-0.183691	-4.8848	0.000953539	0.00866776	-0.309856
Cyp4f13	0.571766	6.27884	4.88438	0.000954078	0.00866776	-0.888158
Tnfaip8l2	-1.13062	2.24473	-4.88418	0.000954344	0.00866776	-0.474694
Map1s	-0.710866	4.24489	-4.8838	0.000954833	0.00866776	-0.779782
Enpp2	0.604032	6.1132	4.88282	0.000956088	0.00867456	-0.895212
Lap3	0.710943	8.22307	4.88148	0.000957816	0.00868565	-0.786111
Trim47	-1.50432	4.65827	-4.8784	0.000961804	0.00871301	-0.798643
Cep112	-2.0026	0.191377	-4.87837	0.000961849	0.00871301	-0.315412
Cav2	-1.317	2.7831	-4.87632	0.000964514	0.00873254	-0.553292
Cyp2c54	3.26816	4.21361	4.87513	0.000966054	0.00873938	-0.727616
Tgfbi	-1.13078	7.15337	-4.87436	0.000967066	0.00873938	-0.852938
Osbpl1a	0.64488	6.80387	4.87372	0.000967904	0.00873938	-0.881375
Ndufs1	0.606756	6.60813	4.87356	0.000968113	0.00873938	-0.890855
Creld2	0.905305	5.41992	4.87331	0.000968432	0.00873938	-0.910223
Ly9	-1.63149	2.71555	-4.87318	0.000968605	0.00873938	-0.537974
Cttnbp2	-2.17544	0.903538	-4.873	0.000968835	0.00873938	-0.34065
Stab2	0.541531	5.66869	4.86923	0.000973787	0.00877943	-0.920262
Il17rb	-0.714717	3.95208	-4.86807	0.000975305	0.0087885	-0.762556
Basp1	-1.30652	3.59102	-4.86523	0.000979061	0.00881771	-0.689176
Fcrl1	-1.52864	-0.0904401	-4.86331	0.000981604	0.00883598	-0.333669
Fam171a2	-1.53717	2.31202	-4.86214	0.000983151	0.00884527	-0.500328
Cdk19	-0.80958	3.95973	-4.85629	0.000990957	0.00889238	-0.776356
Proz	0.742603	8.09152	4.85611	0.000991199	0.00889238	-0.830479
Cyp4b1	1.02016	3.61785	4.85602	0.000991318	0.00889238	-0.749965
Trib3	-1.2849	3.80273	-4.85547	0.000992056	0.00889238	-0.736933
Lox	-1.70727	1.43401	-4.85535	0.000992221	0.00889238	-0.407608
Sdha	0.698736	8.9482	4.8551	0.000992562	0.00889238	-0.778524
9530077C05Rik	-2.22323	0.293158	-4.85485	0.000992892	0.00889238	-0.345664
Ahnak	-1.07691	6.00612	-4.85469	0.000993107	0.00889238	-0.918152
Aqp8	1.72436	6.72144	4.85446	0.000993413	0.00889238	-0.907541
F3	-0.889285	3.54259	-4.85435	0.000993571	0.00889238	-0.715241
Slc31a1	0.71303	7.35855	4.85297	0.000995424	0.00890432	-0.880272
Arhgap44	-2.04678	2.15302	-4.85245	0.000996126	0.00890596	-0.475755
Havcr2	-1.46105	1.89089	-4.85169	0.00099715	0.00890707	-0.464949
Tmem183a	0.557953	6.87468	4.85158	0.000997289	0.00890707	-0.909389
Nfkb2	-1.08084	4.86884	-4.85063	0.00099857	0.0089105	-0.879091
Plekho1	-0.782038	4.10722	-4.85053	0.000998711	0.0089105	-0.806397
Fam53b	-0.730566	4.54407	-4.84965	0.000999906	0.00891652	-0.863316
Tax1bp3	-0.660346	4.49735	-4.8491	0.00100065	0.0089185	-0.861315
Cabin1	-0.60986	4.9335	-4.84705	0.00100342	0.0089386	-0.907057
Chn1os3	1.99434	0.32448	4.84545	0.0010056	0.00895016	-0.363518
Sorl1	-1.34781	3.54822	-4.84533	0.00100576	0.00895016	-0.709372
Zfp184	-2.53072	-1.22558	-4.84472	0.0010066	0.00895295	-0.406488
Wdr72	-1.95928	-0.7563	-4.84339	0.00100842	0.00896445	-0.37475
Hsd3b3	0.91255	7.16831	4.84272	0.00100933	0.00896792	-0.905681
Sec22c	0.694701	4.59391	4.84168	0.00101075	0.00897586	-0.905812
Qpct	-0.97826	3.50521	-4.83929	0.00101402	0.00900029	-0.727207
Stat4	-1.85067	-0.0192515	-4.83601	0.00101854	0.00903386	-0.367885
Sash3	-1.46369	2.16141	-4.83543	0.00101934	0.00903386	-0.520929
Adh5	0.757881	8.36785	4.83538	0.00101942	0.00903386	-0.842573
Fmo1	0.893076	7.49795	4.83502	0.00101991	0.00903386	-0.897382
Lrch1	-0.832926	3.92976	-4.83443	0.00102072	0.00903638	-0.80226
Ddah1	0.665519	7.08446	4.83263	0.00102322	0.00904831	-0.925192
Aadat	0.90443	5.902	4.83225	0.00102375	0.00904831	-0.971038
Rundc3b	-1.99644	0.137876	-4.83204	0.00102404	0.00904831	-0.373447
Apol7a	1.03655	5.61092	4.83175	0.00102445	0.00904831	-0.971708
Lppr5	2.12592	-1.64758	4.83156	0.00102471	0.00904831	-0.437602
Snn	-1.10217	2.45027	-4.82875	0.00102862	0.00907817	-0.578411
Lss	1.07336	4.84267	4.82739	0.00103052	0.00908966	-0.94532
Sspn	-1.44444	2.58437	-4.82706	0.00103098	0.00908966	-0.588484
Mef2c	-1.01068	2.87497	-4.82545	0.00103323	0.00910481	-0.648267
Gm10319	1.05145	4.20403	4.82403	0.00103523	0.00911779	-0.882201
Afm	0.916403	6.95083	4.82357	0.00103587	0.009118	-0.945127
Cd22	-1.47509	2.0533	-4.82302	0.00103664	0.009118	-0.525092
Immp2l	0.885532	4.99388	4.82255	0.0010373	0.009118	-0.964889
Cd27	-2.08499	-0.418151	-4.8225	0.00103738	0.009118	-0.389612
Gorasp1	0.543896	5.30034	4.82179	0.00103838	0.00912207	-0.981737
Agmat	0.832609	7.16681	4.82141	0.00103891	0.00912209	-0.936438
Trim59	-1.6666	0.830029	-4.81922	0.001042	0.00914455	-0.412749
Zfp683	-1.80355	-0.539542	-4.81571	0.00104698	0.00918359	-0.399728
Haao	1.18574	8.72202	4.81182	0.00105252	0.00922693	-0.853699
2023-03-01	0.764721	8.86701	4.81149	0.001053	0.00922693	-0.845539
Glyctk	0.640505	7.87956	4.80937	0.00105604	0.00924303	-0.910659
Pcyt1b	-2.16331	0.7776	-4.80929	0.00105615	0.00924303	-0.417887
Zfp354b	1.0937	1.62369	4.80908	0.00105645	0.00924303	-0.518234
Micall2	-0.897159	2.78095	-4.80817	0.00105776	0.00924695	-0.662522
Nucb2	-1.19851	3.55826	-4.80802	0.00105798	0.00924695	-0.770668
Card11	-1.9783	2.10864	-4.80759	0.0010586	0.0092477	-0.537551
Gm12473	1.76407	0.605043	4.80673	0.00105984	0.00925374	-0.426994
Pdhx	0.639086	4.82448	4.80312	0.00106505	0.00929456	-0.981987
Kynu	0.83174	6.95594	4.80198	0.0010667	0.00929964	-0.976024
Eci2	0.715783	7.94705	4.80197	0.00106672	0.00929964	-0.916975
Chp1	0.708833	8.15734	4.80097	0.00106817	0.00930754	-0.90508
Snrpn	1.12962	3.17123	4.79878	0.00107135	0.00933057	-0.758273
Atp13a2	-0.520532	5.33371	-4.79625	0.00107505	0.009358	-1.00536
Stard5	0.61515	7.23007	4.79392	0.00107846	0.00937807	-0.97248
Ngfrap1	-1.33286	2.50837	-4.79372	0.00107876	0.00937807	-0.628486
Cd68	-0.851132	4.79978	-4.7931	0.00107967	0.00937807	-0.964764
Galns	-0.757306	3.93216	-4.79261	0.00108039	0.00937807	-0.865299
Larp1b	0.689902	6.12691	4.79247	0.0010806	0.00937807	-1.02442
Derl2	0.69551	6.69804	4.79244	0.00108063	0.00937807	-1.00298
Adcy2	-1.96532	0.697652	-4.79204	0.00108122	0.00937844	-0.438971
Ier5	-0.920206	4.11558	-4.79165	0.0010818	0.00937869	-0.886239
Oas2	-1.65612	3.64396	-4.79123	0.00108242	0.00937934	-0.789035
Cdk14	-1.01151	2.19373	-4.78781	0.00108747	0.00941838	-0.602882
Hck	-0.917306	3.61441	-4.78548	0.00109094	0.00943991	-0.823865
Gpr182	0.83765	4.8373	4.78539	0.00109106	0.00943991	-1.00759
Elmo1	-1.0879	2.82774	-4.78221	0.0010958	0.00947617	-0.698911
Rap2b	-1.06858	2.57261	-4.781	0.00109761	0.00948703	-0.664369
Map4k4	-1.05317	5.47817	-4.77859	0.00110122	0.00951342	-1.02044
Gm16897	-2.49184	-2.0119	-4.77747	0.00110291	0.00952322	-0.552086
Opa1	0.531034	6.14318	4.77679	0.00110393	0.00952727	-1.0467
Dennd5b	0.537363	5.8244	4.77574	0.00110552	0.00953616	-1.05411
Layn	-1.23962	1.44121	-4.77519	0.00110635	0.00953848	-0.52556
Vwa1	-1.46604	0.684564	-4.77463	0.00110719	0.00954099	-0.466073
Lrrcc1	-1.02393	1.92258	-4.77374	0.00110854	0.00954777	-0.587093
AI854703	-2.5787	-0.761344	-4.77241	0.00111055	0.00956035	-0.464452
Rgs9bp	-1.75766	-0.802065	-4.77185	0.0011114	0.00956286	-0.461442
Ehbp1l1	-0.712707	4.55945	-4.77082	0.00111296	0.00957148	-0.978497
Cdadc1	0.558682	5.49482	4.76979	0.00111453	0.00957356	-1.06151
Isoc2a	0.978406	7.48887	4.76961	0.0011148	0.00957356	-0.991654
Cul4a	0.524216	6.3607	4.76956	0.00111488	0.00957356	-1.0502
[truncated: 15,159 more rows]
