# Supplementary material for: SHMT2 reduces fatty liver but is necessary for liver inflammation and fibrosis in mice
Source: Commun Biol. 2024 Feb 12;7:173. doi: 10.1038/s42003-024-05861-y (PMC10861579; doi:10.1038/s42003-024-05861-y)
Supplement: Supplementary file 7 — Supplementary Data 4 [file 42003_2024_5861_MOESM7_ESM.xlsx]

## Sheet: logFC<=0.58
Supplementary Data 4: DEG identified in HKO moue livers on AMLN diet compared to the control
	logFC	AveExpr	t	P.Value	adj.P.Val	B
Gabrp	-4.90298	-0.189498	-6.67484	0.000106423	0.00266166	1.49756
Mmp7	-4.81182	3.68929	-9.85444	5.16788e-06	0.00103477	4.66617
Cpxm2	-4.60445	2.1523	-7.59248	4.02766e-05	0.00181849	2.65988
Fbn2	-4.57628	0.323568	-11.418	1.55949e-06	0.000939981	4.69274
Gldn	-4.36193	0.509919	-11.3428	1.64629e-06	0.000939981	4.78289
Cyp2a4	-4.29502	4.06016	-7.74537	3.45549e-05	0.00171703	2.83549
Gpx2	-4.278	-0.458421	-6.4188	0.000141971	0.00304474	1.26266
Plekhs1	-4.16925	1.02627	-8.52445	1.63893e-05	0.00136749	3.29731
Cdh6	-4.14643	-0.705977	-8.18686	2.24869e-05	0.00144561	2.58884
Tacstd2	-4.06815	-0.93195	-8.28994	2.03944e-05	0.00143128	2.59182
Fcrls	-4.06506	-0.0180282	-6.39308	0.000146204	0.00310448	1.31616
Lrtm2	-3.99844	2.18688	-12.7891	6.11218e-07	0.000917745	6.22958
Cldn4	-3.98582	2.42729	-6.36656	0.000150716	0.00317292	1.43107
Calr4	-3.97198	-0.691646	-5.53414	0.000409509	0.00537562	0.371013
5730559C18Rik	-3.94114	0.478397	-10.0442	4.4308e-06	0.00102729	4.16159
Gxylt2	-3.91282	-1.95039	-7.2917	5.4827e-05	0.00204795	1.62572
Ighv7-1	-3.89258	-1.25653	-3.08882	0.0134756	0.0503267	-2.68454
Tnk1	-3.86561	-0.827103	-5.16239	0.000659531	0.00696772	-0.0399394
Cftr	-3.85585	0.356647	-6.89881	8.32337e-05	0.0024411	1.84917
Ankrd1	-3.85061	1.96835	-5.98293	0.000236236	0.00400901	1.00351
Meox1	-3.85017	1.25319	-12.2683	8.6267e-07	0.000917745	5.61896
Col6a6	-3.79522	1.3425	-11.937	1.08161e-06	0.000917745	5.50625
Col4a6	-3.78213	0.514904	-7.13419	6.46835e-05	0.00213418	2.08868
Ly6c1	-3.73368	1.65926	-7.27686	5.56812e-05	0.00204795	2.35283
Erich2	-3.7288	-1.63392	-5.63893	0.000359272	0.00503935	0.35583
Alox12e	-3.70054	-0.832957	-5.06443	0.000750213	0.00751835	-0.146477
Scube3	-3.68426	2.60876	-8.48124	1.70567e-05	0.00136749	3.51589
St8sia6	-3.68308	-1.41888	-8.55969	1.58663e-05	0.00136602	2.61099
Aldh1a2	-3.6781	1.35177	-7.83972	3.14741e-05	0.00166363	2.83326
Baiap2l2	-3.62912	-1.30945	-5.19504	0.000632005	0.00678184	-0.0459313
Clic6	-3.61891	0.610523	-8.39525	1.84761e-05	0.00137824	3.14906
Ms4a14	-3.60762	-0.113314	-7.6374	3.84943e-05	0.001814	2.40684
Ano9	-3.58716	-1.08552	-6.16712	0.000189943	0.00355916	0.954564
Klhdc9	-3.55778	-1.86649	-5.31995	0.000537635	0.00619216	0.0110208
Sema3g	-3.53379	0.505254	-5.99573	0.000232649	0.00398358	0.982539
Cnksr1	-3.53243	0.8313	-7.84873	3.11961e-05	0.00165706	2.76803
Rasal1	-3.50838	2.18737	-9.45074	7.23054e-06	0.00108277	4.25517
Tmem200a	-3.49156	-1.49303	-5.05727	0.000757356	0.00756783	-0.208778
Tspan8	-3.48346	3.83692	-11.2998	1.6984e-06	0.000939981	5.76525
Olfml2a	-3.47362	1.06076	-7.20876	5.97941e-05	0.00206416	2.24111
Ulk4	-3.45709	-0.630178	-6.93438	8.00901e-05	0.00241495	1.7251
Scn7a	-3.45593	0.288136	-6.57874	0.000118471	0.00282054	1.55688
Sctr	-3.44361	0.456639	-8.75586	1.32711e-05	0.0012775	3.38625
Fam46b	-3.43823	0.211172	-4.01572	0.00325109	0.0192401	-1.44799
Sult2b1	-3.4334	-0.877882	-5.85907	0.000274233	0.00432792	0.700696
Foxj1	-3.41646	3.29551	-8.24498	2.12796e-05	0.00143128	3.32482
Pou3f1	-3.41613	-1.16041	-5.44737	0.0004569	0.00566813	0.24325
Ppp1r36	-3.41466	-1.30932	-5.50568	0.000424434	0.0054506	0.283559
Fam163a	-3.4025	-0.0111531	-6.89447	8.36266e-05	0.00244426	1.80972
Misp	-3.39847	1.50926	-9.74689	5.64505e-06	0.00105274	4.3385
Rassf9	-3.39798	-0.221283	-8.40699	1.82748e-05	0.00137603	2.95651
Armc3	-3.39675	-1.95039	-4.89724	0.000937692	0.00858484	-0.433859
Tmem54	-3.38934	-0.406846	-7.33854	5.22233e-05	0.00200546	2.11513
Mfap2	-3.38851	1.23549	-6.64574	0.000109924	0.00271361	1.71073
Nkd2	-3.38701	0.323023	-10.4614	3.18677e-06	0.00102729	4.39586
Klf5	-3.37954	-0.34116	-7.5695	4.12233e-05	0.00182831	2.31073
Slc44a4	-3.37709	1.18938	-8.08191	2.48631e-05	0.00149377	3.02807
Spag6	-3.36838	-1.96073	-5.55602	0.000398419	0.00532133	0.232672
Fxyd3	-3.36598	1.86743	-8.5531	1.59626e-05	0.00136602	3.51506
Tmc5	-3.35145	0.178167	-3.90359	0.00383881	0.0213073	-1.60638
Slc34a2	-3.34368	-0.331404	-7.13541	6.46005e-05	0.00213418	1.96423
H19	-3.32738	4.13826	-3.52571	0.00680469	0.0313187	-2.65348
Itgb6	-3.32573	0.514933	-5.97735	0.00023782	0.00402194	0.967418
Tff2	-3.31224	-0.519687	-4.59102	0.00142583	0.0112629	-0.684982
Wisp2	-3.30617	2.01228	-6.51255	0.000127635	0.00291807	1.59332
Scml4	-3.3039	-0.22062	-7.61523	3.93627e-05	0.00181438	2.3824
Bmp8b	-3.28288	1.61779	-7.32198	5.31279e-05	0.00201218	2.40507
Sftpd	-3.28207	2.68239	-8.52608	1.63647e-05	0.00136749	3.56801
Rapsn	-3.27968	-1.72958	-5.75742	0.000310408	0.00466941	0.468126
Wfdc15b	-3.26516	-0.288034	-6.74156	9.88496e-05	0.00259356	1.6337
Gm13111	-3.2563	-1.49879	-6.62777	0.000112148	0.00273601	1.28275
H1fx	-3.25616	0.846683	-10.2399	3.79062e-06	0.00102729	4.47725
Bspry	-3.22613	0.677787	-6.5277	0.000125471	0.00290514	1.55386
Pdpn	-3.22147	1.58583	-5.01207	0.000804152	0.00782577	-0.179053
Gucy2c	-3.20025	0.131392	-6.84722	8.80364e-05	0.00248837	1.79863
Muc1	-3.19668	3.12095	-8.4361	1.77862e-05	0.00137603	3.50006
Esrp1	-3.19193	0.852838	-5.74436	0.000315422	0.00472225	0.72576
Ms4a7	-3.18986	2.7595	-9.36739	7.76131e-06	0.00108277	4.27704
Col4a5	-3.17275	2.29754	-8.70776	1.3861e-05	0.00131389	3.6998
Asz1	-3.16614	0.146393	-6.15613	0.000192407	0.00357652	1.13095
Epcam	-3.15878	4.43625	-10.0444	4.4303e-06	0.00102729	4.85882
Ildr1	-3.15494	1.23107	-7.14179	6.41655e-05	0.0021335	2.2054
St14	-3.14134	3.80451	-9.87237	5.09276e-06	0.00103477	4.72254
1700011H14Rik	-3.14123	2.05878	-9.06226	1.01055e-05	0.00118549	3.96045
Cldn23	-3.12528	-1.32496	-5.85614	0.000275209	0.00432792	0.638529
Mfap4	-3.12218	3.36203	-9.91211	4.93051e-06	0.00103477	4.74232
Kif12	-3.12174	2.76836	-12.532	7.23377e-07	0.000917745	6.39279
Adam33	-3.12111	3.71114	-10.7029	2.64662e-06	0.000982204	5.35067
Mfsd6l	-3.11656	-1.39233	-5.94234	0.000248015	0.00411501	0.708765
Fbln1	-3.1153	3.71053	-8.9301	1.13552e-05	0.00121763	3.93629
Fxyd6	-3.10404	2.48264	-7.44586	4.67553e-05	0.00192369	2.56098
Kcnq1	-3.10262	3.03762	-7.47404	4.54262e-05	0.00190557	2.58033
Xcl1	-3.09349	-1.56236	-6.12941	0.000198547	0.003655	0.850761
Wnt7b	-3.06968	0.687836	-4.69873	0.00122848	0.0102216	-0.550097
Trac	-3.05899	-0.0393245	-5.30587	0.000547464	0.00626836	0.192919
Klc3	-3.0575	1.34838	-8.86558	1.20265e-05	0.00124223	3.69537
Tmem45a	-3.05558	1.96761	-6.83926	8.88043e-05	0.00250522	1.94117
Prr15l	-3.05071	2.16127	-8.64099	1.47284e-05	0.00133593	3.63486
Dnaaf3	-3.04493	0.236289	-6.51155	0.000127779	0.00291807	1.49884
Ccdc64b	-3.04405	0.374578	-6.90707	8.24924e-05	0.0024411	1.89408
Gm5406	-3.04132	-1.298	-5.28307	0.000563794	0.00638483	0.064427
Lamc2	-3.04084	2.87741	-8.24276	2.13242e-05	0.00143128	3.32284
9130008F23Rik	-3.036	-0.0891996	-5.64154	0.000358109	0.00503504	0.566972
Ltbp2	-3.02936	3.51797	-9.72067	5.76864e-06	0.00106244	4.59789
Chst9	-3.01671	-1.37134	-5.28634	0.00056142	0.00636635	0.0604303
Mak	-3.00845	-1.2261	-7.3618	5.09813e-05	0.00197572	1.94281
Cd24a	-3.00524	4.89107	-10.6813	2.69066e-06	0.000982204	5.34778
Rragd	-3.00441	4.20344	-9.75113	5.62536e-06	0.00105274	4.62392
Enkur	-3.00361	0.205115	-5.95164	0.000245261	0.00408896	0.924914
Gm609	-3.00032	0.880634	-6.77208	9.55839e-05	0.0025624	1.82109
Slc9b2	-3.0001	-0.713135	-6.87492	8.54215e-05	0.00245928	1.68321
Ctsw	-2.99689	0.84952	-8.49714	1.68078e-05	0.00136749	3.32309
Igdcc4	-2.99688	0.938375	-5.22847	0.000605099	0.00662097	0.115094
Cd34	-2.99403	3.6513	-10.0153	4.53514e-06	0.00103283	4.8337
Ltk	-2.99349	0.389183	-5.08721	0.000727978	0.00737064	-0.056088
Fgf7	-2.98016	-1.05137	-6.43152	0.000139927	0.00303122	1.22943
Pak6	-2.97222	2.61268	-11.8281	1.16651e-06	0.000917745	5.96351
Cldn8	-2.97072	0.693377	-9.66198	6.05629e-06	0.00106244	4.09989
Tff3	-2.95916	3.49902	-5.46536	0.000446606	0.00562589	0.219279
Triqk	-2.95803	-0.963371	-6.55548	0.000121608	0.00285944	1.35505
Tcf24	-2.95667	-0.216588	-6.27584	0.000167336	0.00334225	1.21578
Pdzd7	-2.95093	0.291263	-7.89213	2.98941e-05	0.00162308	2.73392
Anxa13	-2.94919	2.69683	-8.88762	1.17924e-05	0.00122619	3.88512
Fhl2	-2.94553	1.926	-7.50175	4.41596e-05	0.00187536	2.60288
Kcnn3	-2.93888	-1.55573	-5.3741	0.000501574	0.0059595	0.129306
Ceacam16	-2.93679	-1.18181	-5.15224	0.000668348	0.00702195	-0.0625012
Ptn	-2.93596	0.469808	-2.73622	0.0236889	0.0747388	-3.36359
Trim46	-2.92994	1.94013	-7.76623	3.38464e-05	0.00170294	2.8518
Gal3st2	-2.92864	-0.660109	-5.15971	0.000661847	0.00697783	-0.0101981
Mgp	-2.92793	2.75903	-5.16526	0.000657063	0.0069502	-0.0909379
Epn3	-2.923	1.97241	-5.40693	0.000480999	0.00582208	0.295394
Ltb	-2.91821	2.46984	-8.33864	1.94812e-05	0.00141627	3.4001
Chrnb1	-2.91809	2.7313	-9.57181	6.52955e-06	0.00108277	4.44307
Ptgfr	-2.91678	0.677735	-3.68471	0.00533591	0.0265819	-1.95809
Vil1	-2.91045	1.00105	-5.12622	0.000691548	0.00715183	-0.0137943
Gprc5a	-2.90378	0.108059	-4.48925	0.00164389	0.012327	-0.81167
Epb4.1l4a	-2.9001	1.8202	-5.52917	0.000412074	0.00538674	0.456563
Ptk7	-2.89715	2.64033	-8.40327	1.83383e-05	0.00137603	3.46432
Tox3	-2.89197	-1.09611	-4.91735	0.000912678	0.00847933	-0.316716
Prtg	-2.89103	-0.493976	-5.99213	0.000233651	0.00398881	0.900926
Fbxl13	-2.89013	-1.16436	-5.25126	0.000587476	0.00653653	0.0491198
Krt7	-2.88989	3.22717	-7.718	3.55098e-05	0.00174069	2.815
Eln	-2.88381	5.05329	-9.83885	5.23422e-06	0.00103477	4.67308
Cilp	-2.88338	-0.282339	-5.01326	0.000802875	0.00782577	-0.159688
Chst8	-2.88161	0.176022	-4.09968	0.00287409	0.0177441	-1.33743
Dnah11	-2.8811	-1.95641	-4.89213	0.000944164	0.00862568	-0.427226
Igha	-2.87665	3.19781	-3.54665	0.00658907	0.030667	-2.50752
4732490B19Rik	-2.8758	-1.51168	-5.25012	0.000588344	0.0065366	0.00776639
Krt19	-2.87275	3.8953	-7.10393	6.67915e-05	0.00216215	2.13365
Aoc1	-2.86829	0.00999991	-6.05183	0.000217617	0.00386907	1.01651
Sh2d1b1	-2.868	-0.438529	-5.00125	0.000815805	0.0078722	-0.179753
Il21r	-2.86746	1.02324	-6.25676	0.000171081	0.00337733	1.30226
Mex3a	-2.86581	0.677855	-6.68365	0.000105388	0.00264809	1.7186
Cyp2s1	-2.86091	1.49395	-6.47159	0.000133693	0.00297903	1.54608
Ehf	-2.85789	3.34139	-11.2238	1.79504e-06	0.000962423	5.69763
1700055N04Rik	-2.85559	-1.24788	-5.04247	0.000772338	0.00766819	-0.186533
Klrg2	-2.84913	-0.76044	-4.55937	0.00149011	0.0116155	-0.727178
Nme5	-2.84775	-0.202136	-4.70066	0.00122522	0.0101995	-0.540094
Ddr1	-2.84475	5.08187	-9.70637	5.83733e-06	0.00106244	4.56037
Aoah	-2.84105	1.87258	-11.0227	2.08136e-06	0.000978251	5.30333
Rab25	-2.83748	1.21915	-6.45009	0.000136999	0.00299572	1.51538
Itgbl1	-2.83508	2.61187	-8.26628	2.08551e-05	0.00143128	3.34132
Ubd	-2.8289	4.28678	-7.08829	6.79108e-05	0.00218192	2.08383
Scn9a	-2.82697	-2.51111	-5.93035	0.000251614	0.0041405	0.492943
Mboat1	-2.82606	1.47964	-6.37611	0.000149074	0.0031615	1.4432
Spns3	-2.82538	-0.246241	-5.5646	0.000394161	0.00529684	0.475149
Myo5c	-2.82458	0.548424	-6.70436	0.000102997	0.00262932	1.7277
Kcnn4	-2.82321	2.79553	-8.82445	1.24774e-05	0.00124223	3.83834
Hkdc1	-2.82258	1.81382	-7.74328	3.46269e-05	0.00171703	2.82442
Gpr34	-2.81838	0.142282	-5.91295	0.000256942	0.00418654	0.882206
Gk5	-2.80919	-1.55655	-5.88044	0.000267228	0.0042729	0.631515
Spint1	-2.8068	3.4171	-8.07951	2.49206e-05	0.00149377	3.15984
Ms4a4b	-2.80481	0.494068	-6.4972	0.00012987	0.00293459	1.51983
Ap1m2	-2.80001	1.23042	-5.11784	0.000699204	0.00719381	-0.0318851
Slc4a11	-2.79723	-0.878213	-5.9238	0.000253606	0.00415977	0.785135
Stc2	-2.79696	2.11715	-6.15928	0.000191697	0.00356718	1.19085
Prdm16	-2.79539	1.1237	-7.46768	4.57223e-05	0.00190614	2.50982
Slit2	-2.79227	-0.458285	-5.69184	0.000336491	0.00488837	0.596237
Dcdc2a	-2.78787	3.6859	-8.48604	1.69811e-05	0.00136749	3.5329
Col4a4	-2.78615	1.42449	-8.26562	2.0868e-05	0.00143128	3.2445
Cldn7	-2.77876	2.85167	-8.0231	2.63145e-05	0.00153449	3.11852
Gpr56	-2.77671	4.37676	-9.75975	5.58552e-06	0.00105274	4.62473
Scara3	-2.77483	4.78177	-10.5877	2.89058e-06	0.00102729	5.27589
Lif	-2.77032	-0.677097	-4.96131	0.000860453	0.00816075	-0.238136
A730020M07Rik	-2.76674	-2.30643	-5.48745	0.000434306	0.00553596	0.129206
Arhgef28	-2.76341	0.887279	-6.565	0.000120312	0.00284325	1.61845
Ttc26	-2.7577	-0.130663	-6.4703	0.00013389	0.00297903	1.42262
Jag2	-2.75722	0.684909	-7.30717	5.39514e-05	0.00203438	2.31298
Rhov	-2.74992	-1.09401	-4.02263	0.00321819	0.0191119	-1.41806
Apol7e	-2.7455	-1.40015	-5.21339	0.000617081	0.0066881	-0.0140266
Tgfb2	-2.74403	2.43476	-6.78224	9.45238e-05	0.00255973	1.87318
Cand2	-2.74277	0.325429	-6.76439	9.63961e-05	0.00258014	1.76447
Efna4	-2.73884	0.464964	-6.96616	7.73912e-05	0.00235844	1.97146
Spire2	-2.73692	1.37559	-6.27757	0.000167001	0.00334225	1.33486
Gm26667	-2.73227	-2.30827	-5.11054	0.000705954	0.00724839	-0.240671
Glis3	-2.72972	2.3959	-7.62946	3.88028e-05	0.001814	2.74123
Ccdc114	-2.72798	1.86772	-6.48961	0.000130991	0.00294434	1.56799
Gpr176	-2.72797	-0.493106	-5.15946	0.00066206	0.00697783	0.0044941
Slc12a8	-2.72792	1.71132	-9.3915	7.60346e-06	0.00108277	4.17849
Adamtsl1	-2.72595	1.5837	-10.5254	3.03267e-06	0.00102729	4.92775
Spp1	-2.72085	8.41713	-9.12734	9.54647e-06	0.00116162	4.05687
Syt7	-2.71948	3.52951	-5.6447	0.000356707	0.00502913	0.438155
Spink3	-2.7168	-0.00303234	-5.42122	0.000472328	0.00577168	0.332052
Col6a5	-2.71564	1.14613	-6.4465	0.00013756	0.00299887	1.51033
Cx3cl1	-2.70687	3.58641	-14.1326	2.65667e-07	0.000811654	7.46357
Cbr3	-2.70401	2.87125	-8.42872	1.79087e-05	0.00137603	3.49322
2410004P03Rik	-2.70136	-1.3794	-5.76524	0.00030745	0.00463118	0.555246
Dpysl3	-2.69798	3.0829	-10.3841	3.38444e-06	0.00102729	5.09166
Scube1	-2.69564	3.19768	-9.02386	1.04521e-05	0.00118549	4.01894
Ntf5	-2.69295	-0.629272	-4.40121	0.00186152	0.0133521	-0.92367
Bicc1	-2.68934	5.18074	-11.6799	1.29422e-06	0.000917745	6.07173
Cdsn	-2.68889	-2.16356	-5.22237	0.000609918	0.00665672	-0.105323
Kcnh3	-2.68273	0.444476	-3.98825	0.00338564	0.0197308	-1.50939
Ttll10	-2.68153	1.02699	-8.74045	1.3457e-05	0.00128268	3.56095
Fut2	-2.67997	0.690589	-5.89346	0.000263056	0.00425377	0.893449
Wfdc18	-2.67462	-1.14271	-4.73154	0.00117438	0.0099451	-0.534662
Scx	-2.67323	0.345792	-5.29647	0.000554134	0.00631207	0.19696
Lama5	-2.67268	4.27374	-12.0566	9.96166e-07	0.000917745	6.31758
Plekhn1	-2.67245	0.698231	-8.23581	2.14652e-05	0.00143128	3.10473
Dnali1	-2.66915	-0.771301	-4.38887	0.00189441	0.0135258	-0.941274
Plxdc2	-2.66816	2.65762	-8.25787	2.10215e-05	0.00143128	3.33571
Gm16136	-2.66491	-0.917326	-5.13735	0.000681521	0.00709518	-0.0498979
Mmp2	-2.66288	4.72601	-9.06035	1.01224e-05	0.00118549	4.00778
E030013I19Rik	-2.64945	0.130068	-6.91482	8.18023e-05	0.00243837	1.88318
Mycbpap	-2.64731	0.411438	-6.09403	0.000207005	0.00376627	1.09798
Cd3d	-2.64106	-0.462332	-6.71188	0.000102143	0.00261562	1.60307
Gm15895	-2.64059	-1.93762	-5.87206	0.000269952	0.00428452	0.5584
Wnt10a	-2.6391	-0.613408	-5.52885	0.000412239	0.00538674	0.409241
Rsph9	-2.63865	0.837896	-5.48791	0.000434054	0.00553596	0.429469
Inha	-2.63539	0.572927	-4.48702	0.00164904	0.0123315	-0.830393
Slc4a3	-2.63296	3.06342	-9.3174	8.10029e-06	0.00109431	4.26322
Fmod	-2.63018	3.66378	-8.18269	2.25764e-05	0.00144561	3.24413
Gpr171	-2.6259	-1.06584	-5.85643	0.000275112	0.00432792	0.694744
Dpep1	-2.62495	1.82702	-6.42982	0.000140198	0.00303136	1.50232
Dok7	-2.62299	-0.627303	-5.79741	0.000295591	0.00452808	0.69287
Dtx1	-2.62219	1.90263	-6.43236	0.000139792	0.00303122	1.5041
Tesc	-2.62133	1.10343	-8.83957	1.23095e-05	0.00124223	3.65422
Gng8	-2.62035	-1.21631	-3.77245	0.00467244	0.0243146	-1.75019
Ror2	-2.61989	-1.63866	-3.49302	0.00715628	0.0323873	-2.12351
Vtcn1	-2.61821	0.839554	-7.20346	6.01275e-05	0.0020715	2.24126
Foxred2	-2.618	-0.0412483	-3.71855	0.00506895	0.0256922	-1.86376
2610307P16Rik	-2.61584	-0.740726	-4.98816	0.000830163	0.00797075	-0.208044
Gm22	-2.61515	-0.156741	-5.55714	0.000397859	0.00532133	0.476858
Shc4	-2.61338	-0.637493	-4.45841	0.00171684	0.0126365	-0.850565
Pof1b	-2.61256	-0.958213	-5.43793	0.000462408	0.00571277	0.27782
Clcf1	-2.61092	3.38074	-11.9087	1.10303e-06	0.000917745	6.16175
Grhl2	-2.60926	1.0616	-7.15286	6.34193e-05	0.00212909	2.21588
Il18r1	-2.60861	-1.19117	-3.92486	0.0037192	0.0209117	-1.54692
Mapk13	-2.60795	0.696091	-5.64105	0.000358325	0.00503504	0.607662
Ace	-2.60336	3.32658	-7.54198	4.23892e-05	0.00184587	2.62713
Itga8	-2.60145	4.19075	-6.49575	0.000130083	0.00293459	1.40635
Il17re	-2.59792	1.6327	-8.65156	1.45872e-05	0.00133593	3.59915
Oscp1	-2.59505	0.388043	-7.23917	5.79172e-05	0.00205962	2.21604
Cxcr3	-2.59424	0.315955	-6.27056	0.000168364	0.00334718	1.27727
Gpr114	-2.59206	-0.399962	-7.14475	6.39654e-05	0.00213098	1.99555
Emp1	-2.58947	4.94267	-9.92042	4.89732e-06	0.00103477	4.73773
Sox4	-2.58884	3.20901	-10.1992	3.91486e-06	0.00102729	4.96484
Osm	-2.58735	-2.20958	-5.29472	0.000555386	0.00631461	-0.0376643
Tgfb3	-2.58672	3.24195	-9.19083	9.03385e-06	0.00113134	4.16155
Spon1	-2.58608	2.80195	-8.36154	1.90676e-05	0.00139992	3.43206
Cldn6	-2.5844	1.54549	-6.02028	0.000225936	0.00396099	1.04621
Pcdhb9	-2.5821	-0.651905	-5.62956	0.000363478	0.00506185	0.515091
Fam101a	-2.58165	-1.6416	-4.25156	0.00230554	0.0154315	-1.13958
Cd3e	-2.58134	0.43504	-6.17504	0.000188188	0.00354807	1.18729
AI854703	-2.5787	-0.761344	-4.77241	0.00111055	0.00956035	-0.464452
Gdf3	-2.57532	0.264852	-4.31773	0.00209662	0.0144814	-1.04697
Gm16011	-2.57449	-0.614834	-6.31134	0.000160604	0.00328425	1.20736
Lrrc8e	-2.57364	0.536418	-6.27121	0.000168236	0.00334718	1.29424
Galnt12	-2.57343	0.723992	-6.51447	0.00012736	0.00291807	1.55954
Pdgfd	-2.57336	2.73133	-6.85978	8.68399e-05	0.00246674	1.94078
Cdh11	-2.57171	-0.172791	-5.56318	0.000394863	0.00529684	0.483257
Shc2	-2.57141	3.90159	-5.71341	0.000327657	0.00482128	0.47688
Plcd3	-2.56796	2.47498	-6.85311	8.74738e-05	0.00248064	1.9458
Gm19345	-2.56625	-0.988875	-4.47364	0.00168037	0.012459	-0.839647
Cdh3	-2.56584	1.68916	-5.90353	0.000259876	0.00422225	0.907256
Igsf9	-2.56324	2.45257	-7.50201	4.41477e-05	0.00187536	2.61632
Rgs11	-2.56315	0.748397	-6.81574	9.11162e-05	0.00251949	1.86274
Il23a	-2.55831	-0.706878	-5.47946	0.000438714	0.0055755	0.348261
Lum	-2.55797	5.12111	-7.1002	6.70569e-05	0.00216666	2.02146
Lypd6	-2.55727	-0.724513	-4.46591	0.00169878	0.0125389	-0.842296
Ramp3	-2.55501	0.281487	-4.71706	0.00119793	0.0100645	-0.520397
A930012L18Rik	-2.55475	-2.62416	-4.63928	0.00133348	0.0107918	-0.767323
Gfra2	-2.55341	1.03301	-7.22606	5.87183e-05	0.00205962	2.28519
Tbx21	-2.55282	-1.09745	-5.26679	0.000575783	0.00645703	0.0799048
Lrrn1	-2.55172	0.505104	-3.69386	0.00526229	0.0263914	-1.93854
Rem2	-2.54687	-0.726152	-4.03635	0.00315383	0.0188866	-1.40086
Mns1	-2.54259	-0.670421	-5.19988	0.000628031	0.00676288	0.0410443
Itgb4	-2.54142	2.75722	-10.7858	2.48539e-06	0.000982204	5.34935
D630003M21Rik	-2.53966	2.28386	-6.79699	9.30063e-05	0.00254094	1.89136
Efs	-2.5385	1.12661	-5.39494	0.000488401	0.00586389	0.31359
Gm7592	-2.53256	-1.01666	-3.91131	0.00379491	0.0211737	-1.56551
Hs3st1	-2.53174	0.315606	-6.36682	0.00015067	0.00317292	1.37636
Ttc22	-2.53129	-0.102417	-5.18464	0.000640631	0.00683539	0.0532517
Zfp184	-2.53072	-1.22558	-4.84472	0.0010066	0.00895295	-0.406488
Runx2	-2.53036	0.549364	-6.23084	0.000176315	0.00341626	1.25389
Pdcd1	-2.52697	-1.94375	-4.53148	0.00154934	0.0119255	-0.824523
Lamc3	-2.52476	4.13478	-9.99676	4.60366e-06	0.00103283	4.82007
Ppp2r2b	-2.52429	0.888004	-4.90787	0.00092438	0.00851902	-0.290916
Slc6a7	-2.52265	1.42158	-5.78672	0.000299477	0.00455104	0.776854
Svep1	-2.52157	3.38321	-11.6832	1.29123e-06	0.000917745	6.02137
Ugt8a	-2.51907	0.0807471	-3.41409	0.00808631	0.0352303	-2.31515
Ccdc65	-2.51786	-1.44058	-3.93974	0.00363784	0.0206223	-1.52931
Rassf10	-2.51719	0.814707	-8.89103	1.17566e-05	0.00122619	3.63724
Ubxn11	-2.51618	0.421217	-4.66525	0.00128648	0.0105457	-0.590439
Crispld2	-2.51562	3.48958	-9.36723	7.76238e-06	0.00108277	4.31052
Apobec3	-2.51407	3.96089	-9.83804	5.23767e-06	0.00103477	4.69452
Loxl1	-2.51375	4.77605	-11.7002	1.27585e-06	0.000917745	6.08655
9230110C19Rik	-2.5131	-0.799919	-4.19358	0.00250694	0.0162676	-1.19287
Fank1	-2.50894	-1.63411	-4.27089	0.0022423	0.0152255	-1.11535
Gipc2	-2.50838	2.12989	-5.15363	0.000667137	0.00701782	-0.0556696
Zfp185	-2.50591	-0.177226	-6.4952	0.000130164	0.00293459	1.4485
F2rl1	-2.50588	1.63023	-6.69456	0.000104121	0.00263138	1.78742
Pi16	-2.5055	-0.197419	-5.38849	0.00049244	0.00588929	0.285727
Cpxm1	-2.50446	3.81472	-5.64671	0.000355821	0.00502868	0.394969
AI427809	-2.49821	-0.183691	-4.8848	0.000953539	0.00866776	-0.309856
Ggt1	-2.49454	0.030547	-5.42701	0.000468862	0.00574287	0.341357
Pdgfrl	-2.49229	1.32888	-6.7366	9.93917e-05	0.00259356	1.82321
Gm16897	-2.49184	-2.0119	-4.77747	0.00110291	0.00952322	-0.552086
Fam83b	-2.48976	-1.37479	-4.44895	0.00173991	0.0127499	-0.884806
Grrp1	-2.48835	-0.124859	-6.29422	0.000163812	0.00331822	1.25978
Slamf9	-2.48829	1.61354	-6.45498	0.00013624	0.00299572	1.53091
Fchsd1	-2.48562	2.47878	-6.04602	0.000219122	0.00389157	1.02969
Klrc1	-2.48463	-1.7257	-4.96461	0.000856673	0.00813973	-0.315845
Elovl7	-2.48432	2.69907	-5.1265	0.0006913	0.00715183	-0.153722
Mdk	-2.48087	2.56292	-7.77368	3.35971e-05	0.00170294	2.88129
Igkv1-117	-2.47537	-1.18419	-3.41357	0.00809275	0.0352315	-2.24353
Sphk1	-2.47342	3.04331	-5.82441	0.000286025	0.00444505	0.707937
Pik3ip1	-2.46935	2.82275	-7.56655	4.13465e-05	0.00182831	2.67268
Nek5	-2.46781	0.52128	-5.49004	0.00043289	0.00552612	0.42954
Thsd4	-2.46717	2.1416	-10.2605	3.72958e-06	0.00102729	4.89502
Sema3c	-2.46463	1.62883	-7.75565	3.42037e-05	0.00171088	2.83087
Adamts16	-2.46354	0.70324	-6.86703	8.61579e-05	0.0024619	1.91099
Glipr2	-2.46211	1.45418	-6.50161	0.000129224	0.00293266	1.5798
Wbscr17	-2.46117	-0.189108	-4.68554	0.00125099	0.0103587	-0.558093
Gm830	-2.46024	1.52896	-7.68889	3.65573e-05	0.00176184	2.76149
Veph1	-2.45819	1.04668	-5.1378	0.00068112	0.00709518	-0.00380926
Nipal2	-2.45598	1.5143	-6.65889	0.000108326	0.00268662	1.74822
Cd3g	-2.45593	0.480468	-7.61408	3.94083e-05	0.00181438	2.56435
Slc5a1	-2.45552	3.31737	-8.0102	2.66452e-05	0.00153586	3.09088
Bcam	-2.45491	4.69673	-9.02909	1.04042e-05	0.00118549	3.97503
Prom1	-2.4498	2.94093	-8.02241	2.6332e-05	0.00153449	3.11496
Gpr18	-2.44962	-1.41494	-5.01261	0.000803566	0.00782577	-0.230406
Dzip1l	-2.44901	2.07039	-7.42964	4.754e-05	0.00193794	2.54302
Hsf2bp	-2.44756	0.798666	-6.36546	0.000150906	0.00317292	1.41216
4930430E12Rik	-2.44712	-1.13851	-3.94971	0.00358446	0.020445	-1.51399
Tmem231	-2.44673	1.35766	-6.64109	0.000110495	0.00271988	1.72527
Cap2	-2.44664	-0.673022	-2.72609	0.0240784	0.0756203	-3.27298
Nkg7	-2.43373	0.595773	-7.41559	4.82312e-05	0.00193794	2.41016
Lysmd2	-2.43234	1.10522	-8.1433	2.34413e-05	0.00147319	3.11142
Kcne3	-2.43054	2.53748	-8.82925	1.24238e-05	0.00124223	3.83736
Cxcl5	-2.42289	-0.925499	-4.49659	0.00162701	0.0122486	-0.807431
1700101E01Rik	-2.42256	-1.77535	-4.16526	0.00261211	0.0167349	-1.25132
RP23-398K14.4	-2.41851	-2.08674	-4.32233	0.00208286	0.0144037	-1.07871
Armc2	-2.41478	0.390549	-5.59147	0.000381142	0.00519814	0.544215
Ccl19-ps1	-2.41118	-1.80019	-4.56261	0.00148338	0.0115903	-0.774789
Clmp	-2.41094	2.58276	-11.849	1.1497e-06	0.000917745	6.01589
Fasl	-2.41059	-1.83402	-3.42458	0.00795565	0.0348678	-2.21476
Cxcr6	-2.40895	0.277516	-7.67065	3.7231e-05	0.00177437	2.57933
Fam180a	-2.40527	3.3176	-7.56901	4.12435e-05	0.00182831	2.65039
Smim5	-2.40266	0.212427	-4.15133	0.00266554	0.0169021	-1.27341
1810041L15Rik	-2.40011	-0.622173	-3.35266	0.00889742	0.0377524	-2.35734
Glb1l2	-2.39598	-1.51536	-4.20976	0.00244893	0.0160245	-1.18582
Myo15b	-2.38972	1.63299	-7.88386	3.01375e-05	0.001626	2.95045
Clec3b	-2.38814	-1.19248	-3.72868	0.00499177	0.0254216	-1.80977
Elf3	-2.38663	2.04138	-8.76696	1.3139e-05	0.0012775	3.75027
Ubxn10	-2.3862	-0.441788	-3.43716	0.00780203	0.034404	-2.24699
Il17rd	-2.38463	1.07669	-8.42638	1.79478e-05	0.00137603	3.34012
Cspg4	-2.38199	-0.142765	-5.45306	0.000453614	0.00566133	0.363852
Cd8a	-2.38059	1.20372	-6.4888	0.000131111	0.00294434	1.56127
Sh3bp4	-2.37993	3.04043	-9.09979	9.77877e-06	0.00117325	4.08306
BC016579	-2.37561	-1.28246	-5.7913	0.000297804	0.00454903	0.606087
Plat	-2.3743	2.63248	-8.30285	2.01479e-05	0.00143128	3.37793
Riiad1	-2.37329	-2.47299	-3.51453	0.00692288	0.0317158	-2.09876
Hebp2	-2.3721	1.03372	-6.96858	7.719e-05	0.00235844	2.04087
9130017K11Rik	-2.36968	-0.816114	-6.06404	0.000214485	0.00383326	0.944729
Egflam	-2.36717	2.4262	-6.73825	9.92108e-05	0.00259356	1.82044
Srpx	-2.3648	0.939978	-5.52322	0.000415169	0.00539835	0.470716
H2-M2	-2.36446	1.51303	-5.43244	0.00046564	0.00572826	0.343948
Cib3	-2.36302	4.01017	-5.15576	0.000665274	0.00700252	-0.28646
Susd3	-2.36077	-0.32233	-3.9287	0.00369799	0.0208363	-1.5586
1700013F07Rik	-2.36039	-1.36161	-4.92308	0.000905677	0.00844494	-0.324942
Cfap44	-2.36021	-1.0798	-4.05656	0.00306155	0.0185454	-1.37306
Gm4955	-2.35748	1.32755	-6.5783	0.00011853	0.00282054	1.6599
Atp10a	-2.35483	1.50076	-8.42809	1.79192e-05	0.00137603	3.40767
Nfe2l3	-2.35468	0.119529	-5.00489	0.000811861	0.00786975	-0.157762
Col6a3	-2.3528	6.3213	-7.77628	3.35104e-05	0.00170294	2.70176
Zfp599	-2.34987	-0.799135	-5.61437	0.000370412	0.00511621	0.488455
Myo18b	-2.34843	-1.19991	-3.36822	0.00868423	0.037118	-2.30728
Ptgis	-2.34606	3.66687	-6.73511	9.95556e-05	0.00259356	1.7222
Pappa	-2.3401	-0.409401	-5.51997	0.000416866	0.00539835	0.421898
Dpt	-2.33273	5.59823	-11.5252	1.44426e-06	0.000917745	5.95569
Fermt1	-2.33088	2.60627	-7.89601	2.97807e-05	0.00162308	2.99825
RP23-123O12.2	-2.32295	-0.514005	-5.08111	0.000733864	0.00741078	-0.0842159
Vsig10	-2.32243	3.421	-11.0709	2.00843e-06	0.000978251	5.61578
Flnc	-2.32237	0.141218	-3.44338	0.00772716	0.0341512	-2.28046
Dync2li1	-2.32163	2.24133	-7.91527	2.92246e-05	0.00161224	3.01315
Pkhd1	-2.32025	3.91822	-9.2961	8.24961e-06	0.0010972	4.2405
Itk	-2.31855	0.347266	-6.32887	0.000157391	0.0032497	1.345
Gna15	-2.31544	0.340961	-6.91797	8.1524e-05	0.00243837	1.9243
Foxc2	-2.31495	-0.763281	-6.19168	0.000184558	0.00350446	1.07836
Flrt2	-2.3061	1.13454	-6.98403	7.59175e-05	0.00233845	2.06473
Capsl	-2.30095	0.505919	-4.68597	0.00125025	0.0103576	-0.567516
Rab27b	-2.29684	2.12116	-6.64181	0.000110406	0.00271988	1.72607
9530053A07Rik	-2.29624	-1.47467	-3.88724	0.0039335	0.0216166	-1.59772
Ccl5	-2.29584	1.73443	-9.63404	6.19875e-06	0.00107426	4.38595
Prr33	-2.29496	0.00109083	-6.36548	0.000150902	0.00317292	1.35041
Evpl	-2.29467	1.85903	-6.59966	0.000115726	0.0027965	1.68616
Trpv4	-2.29208	1.69314	-7.59399	4.02151e-05	0.00181849	2.68892
Gstm3	-2.29116	8.10593	-2.79043	0.0217093	0.0704495	-4.01688
Shisa4	-2.28625	1.2647	-5.1737	0.000649852	0.00691135	0.0306865
Ephb6	-2.28518	1.83152	-5.57193	0.000390559	0.00527193	0.49693
Lyz1	-2.28402	-0.991457	-4.76016	0.00112929	0.00965861	-0.487769
Sfrp1	-2.27744	1.45527	-4.3732	0.00193709	0.0137333	-1.05726
Ly6k	-2.27671	-2.55047	-3.97358	0.00345988	0.0200484	-1.52472
Dpysl4	-2.27595	1.37817	-7.1839	6.1377e-05	0.00208938	2.2773
Ncmap	-2.27473	0.447398	-5.22956	0.000604241	0.0066174	0.11859
Gzmb	-2.26887	0.24606	-4.17808	0.00256391	0.0165124	-1.24021
Fam196b	-2.26871	-2.22124	-3.11399	0.0129487	0.0490313	-2.6319
Gm379	-2.26507	-0.120607	-2.53654	0.0327009	0.0945322	-3.61994
Crb2	-2.26471	-1.40646	-4.40076	0.00186269	0.0133549	-0.943759
Ddit4l	-2.26301	2.8489	-8.26083	2.09628e-05	0.00143128	3.33939
Anxa9	-2.2626	2.64481	-10.8608	2.34887e-06	0.000982204	5.39842
Frem1	-2.26027	1.09259	-7.25802	5.67871e-05	0.00205397	2.32765
Wdr31	-2.25472	-0.0940305	-5.10518	0.000710948	0.00726921	-0.0391441
Htra1	-2.25467	4.06566	-11.5454	1.42361e-06	0.000917745	5.9733
Creb3l4	-2.25387	-0.915375	-4.6089	0.00139084	0.0110938	-0.667964
Cd8b1	-2.25386	-0.430293	-4.61521	0.0013787	0.0110174	-0.648356
Klrb1b	-2.2528	-1.39978	-3.40992	0.00813883	0.0353962	-2.24305
Tespa1	-2.25266	-1.68714	-3.53282	0.00673064	0.0311315	-2.06981
Fstl4	-2.25245	-1.53933	-4.14195	0.00270217	0.017032	-1.27098
Lama2	-2.25189	3.26953	-9.11577	9.64328e-06	0.00116514	4.09797
Slc25a43	-2.25184	-1.91818	-4.36901	0.00194867	0.0137764	-1.01025
Pnck	-2.25079	0.238294	-4.62894	0.0013527	0.010883	-0.635
Gm4524	-2.24913	-1.2234	-3.45939	0.00753807	0.0335749	-2.18036
Def6	-2.24768	1.10509	-8.65901	1.44886e-05	0.00133593	3.53619
Sgpp2	-2.2451	1.12247	-5.14699	0.000672961	0.00704971	0.00259627
H2-Oa	-2.24131	-0.21528	-4.35496	0.00198806	0.0139506	-0.985416
Sparcl1	-2.24054	5.5037	-4.93314	0.000893531	0.00837722	-0.748882
Cd200	-2.23895	2.18575	-8.29676	2.02638e-05	0.00143128	3.36026
Gm27042	-2.23689	-1.36096	-4.15739	0.00264216	0.0168144	-1.24653
Wfdc3	-2.23444	0.615105	-5.58323	0.000385081	0.00521054	0.54079
Kif27	-2.23438	0.14278	-4.49794	0.00162394	0.012247	-0.804345
Dusp2	-2.23224	0.499415	-3.89953	0.00386211	0.021368	-1.64815
1700019L03Rik	-2.23208	-0.804683	-5.2146	0.000616104	0.00668596	0.0525662
Casp12	-2.22937	3.30591	-10.0857	4.28584e-06	0.00102729	4.88778
Tcrg-C4	-2.22847	-2.3746	-3.91642	0.00376617	0.0210613	-1.5859
Ppp1r26	-2.2272	1.03668	-4.98622	0.000832306	0.00797953	-0.199022
Ptgir	-2.22688	-0.0174266	-4.39507	0.00187779	0.0134351	-0.937215
Pdgfb	-2.22634	3.60095	-9.65953	6.06864e-06	0.00106244	4.55145
Pygb	-2.22547	4.5698	-13.5516	3.77366e-07	0.000917745	7.26663
Cyp1b1	-2.22398	2.66618	-4.58629	0.00143525	0.011332	-0.909376
9530077C05Rik	-2.22323	0.293158	-4.85485	0.000992892	0.00889238	-0.345664
Scd3	-2.22291	0.435941	-5.79825	0.00029529	0.00452751	0.782323
Dkk3	-2.2223	4.42285	-12.2625	8.661e-07	0.000917745	6.46353
Kcnk1	-2.21885	2.23747	-4.63707	0.00133756	0.0108151	-0.77748
Vill	-2.21784	2.56383	-7.10467	6.67393e-05	0.00216215	2.20462
Ano1	-2.21679	2.59192	-10.9808	2.14718e-06	0.000978251	5.47434
Erbb2	-2.2165	2.54449	-7.1879	6.11196e-05	0.00208475	2.29245
Art4	-2.21367	3.87053	-6.21988	0.00017858	0.00345086	1.09118
Shisa2	-2.21054	0.0261506	-3.63452	0.00575956	0.0280094	-1.99642
Tnni2	-2.20792	-1.76691	-4.57585	0.00145626	0.011461	-0.75532
Fbn1	-2.20747	3.68624	-9.45285	7.21764e-06	0.00108277	4.3786
Gabrq	-2.20578	-2.43311	-3.77818	0.00463231	0.0241864	-1.76009
Catsperd	-2.2045	0.320532	-5.84906	0.000277582	0.00435264	0.833247
Gdpd5	-2.20243	2.36437	-5.55234	0.000400259	0.00532832	0.426328
4930550C14Rik	-2.20098	-1.69064	-4.03301	0.00316936	0.0189466	-1.41339
Cml3	-2.19953	-1.32091	-3.35156	0.00891267	0.037794	-2.32727
Hmgcll1	-2.19926	-1.55618	-3.94788	0.00359416	0.0204834	-1.51962
Tmem221	-2.19895	0.606343	-7.39205	4.9414e-05	0.00194615	2.39791
Evc	-2.19784	3.35421	-10.9195	2.2476e-06	0.000978251	5.50797
Olfml3	-2.19709	4.87727	-8.17198	2.28081e-05	0.00145472	3.14718
Bex4	-2.19625	0.799353	-5.51987	0.000416918	0.00539835	0.467411
Glipr1	-2.1959	1.74433	-7.1226	6.54824e-05	0.00213635	2.23251
Wnk2	-2.19558	2.38798	-7.22387	5.88533e-05	0.00205962	2.33449
Mcf2l	-2.19557	1.59728	-3.85223	0.00414478	0.0224436	-1.83153
Glis2	-2.19501	3.62261	-9.23225	8.71588e-06	0.00112297	4.19243
Wfikkn2	-2.19443	-2.20101	-3.93481	0.0036646	0.0207235	-1.55453
Fndc5	-2.18891	1.23387	-4.49189	0.00163778	0.0122961	-0.874813
Dab1	-2.18681	0.464418	-3.46854	0.00743209	0.0332063	-2.27535
Ldoc1l	-2.18635	1.28104	-6.21741	0.000179097	0.00345086	1.2691
A530040E14Rik	-2.18574	-0.410375	-4.69106	0.00124152	0.0103002	-0.552664
Phf11b	-2.18549	1.89584	-6.15313	0.000193086	0.00358028	1.18395
Ezr	-2.18226	4.74765	-8.93041	1.13521e-05	0.00121763	3.87554
Dnah7b	-2.18204	-0.571174	-4.90451	0.000928561	0.00854784	-0.295226
Skap1	-2.17794	-0.577903	-5.65408	0.000352584	0.00501183	0.556926
Lnx1	-2.17735	0.388293	-4.54023	0.00153047	0.0118132	-0.756972
Pak3	-2.17697	-0.130056	-3.56447	0.00641118	0.0300619	-2.08556
Itgae	-2.17599	0.397212	-4.4213	0.00180926	0.0131032	-0.916232
Greb1l	-2.17587	-0.0551199	-5.22756	0.000605818	0.00662461	0.108479
Cttnbp2	-2.17544	0.903538	-4.873	0.000968835	0.00873938	-0.34065
RP23-346I1.4	-2.17505	-1.95437	-3.2631	0.0102356	0.041733	-2.43348
Iqgap3	-2.17249	1.08762	-5.08443	0.000730657	0.00739143	-0.0770752
Arsi	-2.17225	-1.82697	-3.873	0.00401801	0.0219544	-1.62127
Ptpn13	-2.17188	2.40353	-7.60809	3.96472e-05	0.00181438	2.72043
Mal	-2.17069	2.51989	-5.15921	0.000662284	0.00697783	-0.101746
Pax1	-2.16887	-1.30271	-4.27268	0.00223654	0.0152174	-1.09827
Sdcbp2	-2.16804	2.64783	-4.65502	0.00130478	0.010655	-0.80956
Npdc1	-2.16741	5.03289	-12.0243	1.01848e-06	0.000917745	6.3086
Pdgfra	-2.16505	4.71765	-8.59092	1.54181e-05	0.00134963	3.56071
Pcyt1b	-2.16331	0.7776	-4.80929	0.00105615	0.00924303	-0.417887
Hvcn1	-2.16328	1.87755	-8.08072	2.48916e-05	0.00149377	3.15072
Ninl	-2.15851	1.92699	-9.1926	9.02004e-06	0.00113134	4.08891
Sema5a	-2.15467	2.43407	-6.87328	8.55737e-05	0.00245928	1.96328
Slc4a9	-2.15462	-1.28044	-3.25273	0.0104036	0.0421067	-2.46805
Ms4a4a	-2.15421	1.59717	-5.0372	0.00077776	0.00768223	-0.171011
Fam198b	-2.15196	0.466602	-6.74324	9.86672e-05	0.00259356	1.77516
Ak1	-2.14927	2.4859	-9.23321	8.70862e-06	0.00112297	4.17543
Boc	-2.14836	1.54181	-7.21246	5.95621e-05	0.00206416	2.31559
Prom2	-2.14386	-2.31016	-3.7975	0.00449949	0.0237223	-1.73138
Mrc2	-2.143	4.20943	-9.41725	7.43884e-06	0.00108277	4.33077
Mansc1	-2.14203	1.11592	-6.17063	0.000189163	0.00355427	1.2156
Pvrl4	-2.14177	1.30487	-5.88814	0.000264751	0.00426109	0.895528
Gm26797	-2.13955	-1.37648	-3.26619	0.0101861	0.0416202	-2.44635
Mtcl1	-2.13867	2.22362	-6.011	0.000228448	0.00396148	0.998969
Ly6a	-2.13534	4.70038	-11.1693	1.86814e-06	0.000971262	5.70729
Tox2	-2.13486	0.58542	-6.01016	0.000228678	0.00396148	1.02358
Slc52a3	-2.13419	1.30338	-5.87601	0.000268664	0.00427885	0.881487
Padi4	-2.13268	-0.871807	-4.71846	0.00119564	0.0100575	-0.531566
Mx1	-2.13187	2.30157	-3.6321	0.00578087	0.0280719	-2.28075
Macc1	-2.12879	-0.0160606	-5.0951	0.000720454	0.00734015	-0.0490897
H2-Aa	-2.12776	7.12263	-6.30017	0.000162691	0.00330381	1.04423
Tlr9	-2.12731	0.368906	-3.29257	0.00977343	0.0404055	-2.53236
Gpr173	-2.1273	-0.623688	-5.40712	0.000480878	0.00582208	0.283729
Cd5	-2.12704	-0.95083	-4.42622	0.0017967	0.0130508	-0.895286
Ptger4	-2.12696	1.31926	-4.62845	0.00135363	0.010883	-0.694547
Ltbp3	-2.12514	4.56309	-10.73	2.59278e-06	0.000982204	5.38171
Stard6	-2.1251	-1.36516	-4.7559	0.00113588	0.00970047	-0.514274
Apol7c	-2.1213	-1.15747	-3.37923	0.00853656	0.0366155	-2.29558
Lck	-2.11972	1.57584	-7.31256	5.36503e-05	0.00202749	2.41635
Mmp28	-2.1189	-0.216675	-5.21378	0.000616769	0.0066881	0.0871257
4933408B17Rik	-2.1183	-1.83694	-4.48316	0.00165802	0.012352	-0.867946
Emp2	-2.11779	4.74804	-9.6734	5.9991e-06	0.00106244	4.52781
Arhgap15	-2.11539	1.25801	-4.31541	0.00210358	0.0145236	-1.12438
Lrrc75b	-2.11525	0.581253	-4.73739	0.00116501	0.00988531	-0.504511
Tspyl3	-2.11411	0.388437	-5.02043	0.000795259	0.00778338	-0.138631
Nbl1	-2.11398	1.59143	-5.42369	0.000470847	0.00575789	0.324143
Thbs2	-2.11257	3.26379	-10.4842	3.13086e-06	0.00102729	5.1892
Dpep2	-2.11151	0.0704557	-4.98099	0.000838136	0.00800217	-0.187219
Sobp	-2.1086	1.04437	-4.25962	0.00227894	0.0153332	-1.18176
Prdm6	-2.10796	-1.30879	-4.00625	0.00329683	0.0194244	-1.44019
Slamf7	-2.10777	2.17168	-5.72562	0.000322771	0.00479461	0.655707
Htra3	-2.10743	4.7039	-6.13138	0.000198086	0.00365043	0.893251
Itgb8	-2.10552	1.1305	-4.75214	0.00114172	0.00973103	-0.513845
Fstl3	-2.10519	1.27271	-4.61822	0.00137296	0.0109982	-0.704264
Epdr1	-2.1046	2.06643	-7.23789	5.7995e-05	0.00205962	2.3527
Sox9	-2.10121	4.20621	-11.3719	1.61212e-06	0.000939981	5.85524
Trim16	-2.101	-0.0133737	-5.73172	0.000320358	0.00477117	0.686377
Sdk1	-2.10004	-0.777796	-4.49521	0.00163017	0.012267	-0.804564
Ctsk	-2.09746	2.67914	-9.34546	7.90805e-06	0.00109418	4.2787
Fam81a	-2.09685	1.91376	-5.08903	0.000726233	0.00736841	-0.132317
Ift57	-2.09659	2.54928	-6.32813	0.000157525	0.0032497	1.34621
Il1rl1	-2.0939	-2.36282	-3.17232	0.0118077	0.0458338	-2.55109
Zscan18	-2.09242	-0.983213	-5.41222	0.000477768	0.00579708	0.257159
Timp2	-2.09178	6.24803	-7.7679	3.37902e-05	0.00170294	2.68645
Ctnnd2	-2.09133	0.953754	-4.06873	0.00300735	0.0182807	-1.44606
Creb5	-2.09101	0.225227	-4.2665	0.0022565	0.015254	-1.11932
Fjx1	-2.08957	0.801623	-4.55569	0.00149778	0.0116596	-0.756256
Tagap	-2.08953	0.839973	-5.35931	0.000511157	0.00603382	0.273645
Fam101b	-2.08858	1.69262	-7.41044	4.84869e-05	0.00193934	2.5166
H2-Eb1	-2.08606	7.45395	-6.32729	0.000157677	0.0032497	1.08949
Cd27	-2.08499	-0.418151	-4.8225	0.00103738	0.009118	-0.389612
Efna2	-2.08431	0.0465012	-3.89647	0.00387974	0.021428	-1.62391
Sertad4	-2.08296	0.179816	-4.50547	0.00160685	0.0122072	-0.796514
C2cd4c	-2.08285	0.325417	-3.54031	0.00665357	0.0308862	-2.15862
Fgfr1	-2.08274	4.53559	-11.5918	1.37737e-06	0.000917745	6.011
Klri2	-2.08178	-2.21019	-4.35183	0.00199696	0.0139901	-1.04943
Col1a1	-2.08152	7.54839	-4.75216	0.0011417	0.00973103	-0.997102
AI467606	-2.08077	0.313691	-7.32846	5.2772e-05	0.00201218	2.30285
Gstp2	-2.07599	3.53913	-5.43397	0.000464738	0.00572809	0.128167
Nrip2	-2.07538	0.073969	-4.1769	0.00256833	0.0165284	-1.23499
Fbxl12os	-2.07364	-1.15004	-4.6185	0.00137242	0.0109982	-0.664533
Golm1	-2.07263	3.32659	-10.1777	3.98221e-06	0.00102729	4.9609
5430427O19Rik	-2.07243	-0.362694	-3.99878	0.00333337	0.0195377	-1.46272
Shmt2	-2.0701	5.61073	-12.9765	5.41616e-07	0.000917745	6.93322
6330419J24Rik	-2.07	-0.920716	-3.82078	0.00434486	0.0232097	-1.69013
B9d1	-2.06779	0.814174	-6.91095	8.2146e-05	0.00243837	1.97277
Cd74	-2.06716	8.71316	-7.19089	6.09278e-05	0.00208235	2.14418
Ppic	-2.06556	3.5867	-7.58649	4.05211e-05	0.00182435	2.64133
Cdh1	-2.06546	6.29862	-8.28519	2.04861e-05	0.00143128	3.2115
Efhd1	-2.06437	0.111087	-5.36966	0.000504427	0.00597271	0.28099
Trabd2b	-2.06224	0.812201	-6.61503	0.000113755	0.00276052	1.67711
Evc2	-2.06157	2.49991	-9.23154	8.72123e-06	0.00112297	4.17666
Pcdhga6	-2.05952	-1.5387	-3.99069	0.00337346	0.0196798	-1.46356
Iglv1	-2.0589	-0.628396	-2.89573	0.0183335	0.0625592	-3.02977
Ifi44	-2.05769	3.03431	-4.39602	0.00187527	0.0134226	-1.24792
Mgat3	-2.0569	1.02046	-3.48132	0.00728675	0.0327617	-2.31994
Arhgap8	-2.05542	-0.12803	-5.06203	0.000752595	0.00752902	-0.0909677
Gm28417	-2.05273	-1.19794	-3.72605	0.0050117	0.0254999	-1.81424
2310007B03Rik	-2.05213	-0.809263	-4.67906	0.0012622	0.0104214	-0.576712
Piezo2	-2.05117	0.874829	-5.67956	0.000341632	0.00493383	0.655544
Tmem229a	-2.05083	1.67638	-6.9662	7.73883e-05	0.00235844	2.07289
Tnfaip6	-2.0503	-1.80057	-2.77611	0.0222154	0.0716177	-3.12011
Cyp2c55	-2.0483	2.73975	-3.79577	0.00451124	0.0237442	-2.10003
C1qtnf2	-2.04812	1.34021	-8.1442	2.34211e-05	0.00147319	3.15894
Arhgap44	-2.04678	2.15302	-4.85245	0.000996126	0.00890596	-0.475755
Fcrla	-2.04599	-1.32986	-5.27596	0.000568997	0.00641833	0.0736551
Bend5	-2.04564	-0.248564	-4.90774	0.000924545	0.00851902	-0.281197
Ccr7	-2.04285	1.02804	-4.37671	0.00192745	0.0137046	-1.01884
Mmp11	-2.0428	1.56292	-7.53009	4.29043e-05	0.00185131	2.6248
Cd7	-2.04116	0.420154	-5.40601	0.00048156	0.0058225	0.330424
Prss30	-2.04094	-1.05572	-3.05825	0.0141458	0.0521151	-2.76095
Igsf3	-2.03895	1.51495	-6.54373	0.000123226	0.00286476	1.627
Cfap69	-2.03847	0.663106	-4.35405	0.00199063	0.0139629	-1.02342
Zfp462	-2.0384	1.37419	-5.59926	0.000377452	0.00516834	0.550459
Il18rap	-2.03809	-0.93563	-3.79742	0.00450003	0.0237223	-1.722
Dusp18	-2.03653	0.435242	-3.59791	0.00609097	0.0290488	-2.08375
Igfbp1	-2.03504	7.21389	-3.8075	0.00443234	0.0235016	-2.43747
Lgi4	-2.0318	-1.41986	-2.4978	0.034815	0.0990115	-3.546
Plxna3	-2.03106	1.64205	-6.91125	8.21197e-05	0.00243837	2.01578
Depdc1a	-2.03047	-1.85748	-4.60155	0.00140509	0.0111712	-0.729763
Siglecf	-2.03033	-1.6516	-2.58905	0.0300393	0.0889512	-3.39601
Pkp3	-2.02923	2.21182	-7.54311	4.23407e-05	0.00184587	2.65711
Ptpn14	-2.02901	3.19383	-6.49888	0.000129624	0.00293399	1.48611
Itpr3	-2.02891	2.89881	-9.45721	7.19106e-06	0.00108277	4.37932
Cd63	-2.02794	6.58432	-5.53843	0.000407306	0.00536516	0.0560882
Mmrn1	-2.02585	-0.160301	-4.20293	0.00247325	0.0161161	-1.19121
Ctxn1	-2.02464	2.44862	-5.21971	0.000612031	0.00666706	-0.0188266
Spn	-2.02454	1.53888	-7.84998	3.11576e-05	0.00165706	2.9205
H2-Ab1	-2.02288	7.59085	-5.64992	0.000354405	0.00502108	0.23918
Ttc21a	-2.02204	-2.00599	-4.59733	0.00141336	0.0112093	-0.747292
Ms4a6b	-2.02173	2.40039	-5.97312	0.000239026	0.00402845	0.93585
Tnfrsf10b	-2.02093	0.86477	-4.2495	0.00231239	0.0154432	-1.18412
Ltc4s	-2.02027	-0.0570755	-4.95484	0.000867941	0.00819596	-0.220367
Klrd1	-2.01963	0.350657	-5.15893	0.000662522	0.00697783	0.0324794
Mab21l3	-2.01731	0.805555	-4.9222	0.000906747	0.00844819	-0.274489
Ccl12	-2.01692	-2.41111	-4.31342	0.0021096	0.0145311	-1.1089
Enho	-2.0162	2.14675	-4.90791	0.000924331	0.00851902	-0.40308
Il7r	-2.01497	0.612976	-4.17014	0.00259367	0.0166665	-1.27562
Shd	-2.01375	-2.12876	-3.44774	0.00767513	0.0340013	-2.18255
Usp11	-2.01171	2.35834	-8.54962	1.60138e-05	0.00136602	3.59427
Slc15a2	-2.01155	2.2035	-5.07581	0.00073902	0.00744531	-0.182099
Mok	-2.01062	-0.390363	-5.29775	0.00055322	0.00631116	0.17707
Cd247	-2.00946	-0.786543	-5.26449	0.0005775	0.00646326	0.113306
Col8a1	-2.00858	1.80132	-6.50431	0.00012883	0.00292761	1.58167
Eya4	-2.00849	-1.3223	-4.04675	0.00310595	0.0186913	-1.3874
Efcab12	-2.00789	-1.40688	-3.10556	0.0131228	0.0495047	-2.67198
Col8a2	-2.00636	0.496689	-5.56247	0.000395214	0.00529741	0.515681
Prkd1	-2.00608	-0.424527	-5.27684	0.000568353	0.00641528	0.151365
Col9a3	-2.00578	0.223202	-5.46861	0.00044477	0.00561922	0.400071
Gm7162	-2.00568	-1.25242	-2.51195	0.0340273	0.0972686	-3.54115
Abcc4	-2.00512	2.95233	-6.34736	0.000154076	0.00321201	1.33028
Pstpip1	-2.00293	1.45138	-5.06373	0.000750907	0.00752091	-0.127672
Gm14230	-2.00291	-1.58053	-3.8765	0.00399706	0.0218679	-1.61245
Plp2	-2.00261	3.06229	-6.96416	7.75582e-05	0.00235934	2.01974
Cep112	-2.0026	0.191377	-4.87837	0.000961849	0.00871301	-0.315412
Icosl	-2.00158	2.15378	-8.55812	1.58892e-05	0.00136602	3.59174
RP24-370G18.1	-2.00045	-1.82404	-3.04029	0.0145557	0.0530893	-2.74642
BC034090	-1.99949	1.48391	-7.75777	3.41317e-05	0.00171088	2.83215
Lrrc17	-1.99847	-0.675325	-4.19167	0.0025139	0.0162943	-1.19599
Ttk	-1.9967	-0.816142	-2.8264	0.02049	0.067727	-3.11853
Rundc3b	-1.99644	0.137876	-4.83204	0.00102404	0.00904831	-0.373447
Ly6g6d	-1.99232	-0.992	-3.88736	0.00393279	0.0216166	-1.59891
Acss1	-1.99005	1.41295	-7.21938	5.9131e-05	0.00206201	2.31814
Casc1	-1.98794	-0.903004	-4.54017	0.00153061	0.0118132	-0.750999
Cdkn2b	-1.98789	-0.445386	-4.71596	0.00119974	0.0100655	-0.521581
Gm4117	-1.9869	-1.98087	-3.55229	0.0065322	0.0304795	-2.04307
Col5a2	-1.986	4.11996	-7.33621	5.23497e-05	0.00200546	2.33117
2010300C02Rik	-1.98575	0.754618	-3.67806	0.00539015	0.026754	-1.99769
Pmepa1	-1.98553	4.20388	-10.5677	2.93534e-06	0.00102729	5.26276
Gm8369	-1.98548	-1.39802	-3.32626	0.00927169	0.0389146	-2.36158
Tbx20	-1.98545	3.79977	-8.10304	2.43633e-05	0.00148755	3.1429
Slc2a10	-1.98443	-0.742275	-5.5643	0.000394308	0.00529684	0.447204
Sestd1	-1.98325	2.95136	-8.13632	2.35984e-05	0.00147429	3.21904
Oas1g	-1.98271	2.40095	-4.51205	0.00159209	0.0121133	-0.991481
Gm14446	-1.98069	-0.780095	-3.91245	0.00378851	0.0211518	-1.5691
Card11	-1.9783	2.10864	-4.80759	0.0010586	0.0092477	-0.537551
Frem2	-1.97729	-0.5074	-3.77708	0.00463997	0.0241974	-1.76418
Anxa3	-1.97714	4.17354	-7.98861	2.72089e-05	0.00154577	3.00361
Arrdc1	-1.97673	3.68599	-8.50499	1.66863e-05	0.00136749	3.53478
Sirpb1a	-1.97574	0.0730513	-4.05156	0.00308409	0.0186185	-1.40944
Lrrc1	-1.97551	1.53159	-5.31523	0.000540902	0.00621169	0.189672
Panx1	-1.97501	1.44707	-6.88859	8.41623e-05	0.00245574	1.98869
Eva1c	-1.97336	0.611961	-3.84396	0.00419641	0.0226277	-1.74093
Pitpnm3	-1.97204	0.508259	-2.91351	0.017819	0.0612668	-3.12778
Cdca7l	-1.97051	0.60854	-5.45262	0.000453871	0.00566133	0.38737
Rsph1	-1.96964	-0.80329	-3.4712	0.00740164	0.0331193	-2.18184
Col6a2	-1.96915	5.67538	-9.58977	6.4321e-06	0.00108277	4.42212
Clec4b1	-1.96734	-0.863809	-3.78152	0.00460905	0.0240956	-1.74605
5330417C22Rik	-1.96644	2.36989	-6.02704	0.000224125	0.0039439	1.00256
Adcy2	-1.96532	0.697652	-4.79204	0.00108122	0.00937844	-0.438971
Ccdc80	-1.96428	6.07402	-6.69029	0.000104615	0.00263952	1.49126
Itga11	-1.96408	0.500525	-5.91293	0.000256946	0.00418654	0.914493
Pydc4	-1.96256	2.14958	-5.34778	0.000518758	0.00607116	0.175862
C7	-1.96215	2.72954	-9.29816	8.23503e-06	0.0010972	4.24421
Baiap3	-1.96165	-0.328932	-3.99786	0.00333789	0.0195509	-1.46586
Kif9	-1.96009	0.777448	-5.216	0.000614988	0.00668066	0.0981271
Dact3	-1.95964	2.37111	-8.8049	1.26982e-05	0.00124493	3.81608
Wdr72	-1.95928	-0.7563	-4.84339	0.00100842	0.00896445	-0.37475
Galnt3	-1.95841	0.697933	-4.58327	0.00144129	0.0113718	-0.715786
Cetn4	-1.95831	-0.656921	-4.21327	0.00243653	0.01598	-1.16761
Traf3ip3	-1.95639	0.694644	-6.07395	0.000211983	0.00380837	1.09932
Plekhh1	-1.95603	0.449804	-3.74262	0.00488769	0.0251072	-1.87535
Tmem255b	-1.95373	-1.13389	-4.7073	0.00121409	0.0101363	-0.556
Klrb1c	-1.95296	-0.650484	-3.55511	0.00650399	0.0303643	-2.07079
Mfge8	-1.9526	6.44241	-8.51708	1.6501e-05	0.00136749	3.4363
Guca2b	-1.95218	-2.70518	-3.78885	0.00455842	0.023917	-1.75681
Ankrd29	-1.95108	0.255302	-3.73617	0.00493553	0.0252325	-1.86843
Cacna2d1	-1.94863	2.28782	-8.10364	2.43492e-05	0.00148755	3.19187
Tmem119	-1.94844	3.50437	-8.8137	1.25982e-05	0.00124223	3.82501
Atp6v0e2	-1.94775	2.24962	-4.49215	0.00163719	0.0122961	-0.996154
Fzd2	-1.94752	0.570882	-6.17244	0.000188762	0.00355157	1.20107
Cx3cr1	-1.94698	4.29425	-10.2401	3.78998e-06	0.00102729	5.00492
F420014N23Rik	-1.9469	-1.03299	-3.95951	0.00353276	0.0202781	-1.50163
Palm	-1.94332	4.18636	-10.3171	3.56674e-06	0.00102729	5.06823
Serpinb6b	-1.94236	3.4897	-7.1224	6.54964e-05	0.00213635	2.15404
Pdzk1ip1	-1.94003	3.44279	-6.71272	0.000102048	0.00261562	1.70258
4930512H18Rik	-1.94001	-1.90292	-4.28193	0.002207	0.0150678	-1.11102
Ncam1	-1.9376	2.18996	-4.2645	0.002263	0.0152681	-1.31713
Hes7	-1.93586	-1.31981	-2.73952	0.0235632	0.074548	-3.20518
Slc7a11	-1.93488	-0.0716806	-3.63676	0.00573994	0.0279384	-1.98998
C1qtnf6	-1.93478	2.99589	-6.06782	0.000213529	0.00382412	0.991747
Bambi	-1.93407	3.12624	-9.78867	5.45415e-06	0.00105274	4.65307
Pdlim3	-1.93319	0.223663	-3.65119	0.0056151	0.0275883	-1.98976
Sema4d	-1.93275	2.95075	-7.85438	3.1023e-05	0.00165706	2.94652
Katnal2	-1.93219	-0.999746	-4.02148	0.00322364	0.0191311	-1.41937
Frmd5	-1.93174	-1.51079	-3.02652	0.0148781	0.0539212	-2.78079
Kifc3	-1.92996	6.03288	-9.36722	7.76246e-06	0.00108277	4.22186
Adamtsl2	-1.92928	6.42181	-5.58388	0.000384768	0.00521054	0.111286
Asb4	-1.92902	-0.923543	-3.14348	0.0123581	0.0474229	-2.6461
Enah	-1.92757	2.60315	-5.26317	0.000578484	0.00646658	0.0178387
Unc5cl	-1.92669	-0.953171	-3.96629	0.00349743	0.0201631	-1.49336
Vps37d	-1.9253	1.51449	-4.26687	0.00225529	0.015254	-1.22414
Ly6d	-1.92528	5.77823	-3.41745	0.00804426	0.0351003	-3.07869
Mmp25	-1.92358	-2.09118	-3.22981	0.0107851	0.0431768	-2.4772
Rnf208	-1.92251	0.554289	-3.73633	0.00493438	0.0252325	-1.89443
Paqr6	-1.92247	-0.051287	-4.27518	0.00222851	0.0151845	-1.09764
Fbln2	-1.92048	3.2943	-7.12424	6.53687e-05	0.00213635	2.17157
Myof	-1.92	4.27412	-7.82635	3.18916e-05	0.00166818	2.83059
Ankrd6	-1.9198	0.896508	-5.59539	0.00037928	0.00517788	0.556193
Adamts9	-1.91862	2.90193	-5.90116	0.000260622	0.00422637	0.797539
Lpcat4	-1.91755	2.50321	-5.72468	0.000323142	0.00479598	0.620592
Lxn	-1.91653	1.05358	-6.15454	0.000192766	0.00357931	1.19775
Gpnmb	-1.9156	4.86144	-2.60916	0.0290788	0.0868568	-4.32134
Tagln2	-1.91479	6.43573	-7.06529	6.95937e-05	0.00221525	1.92169
Slpi	-1.91477	3.0895	-5.70546	0.000330882	0.00485209	0.531139
Fblim1	-1.91432	4.06066	-9.15863	9.2899e-06	0.00114347	4.10796
Adamtsl3	-1.91417	-0.287421	-4.51045	0.00159565	0.012135	-0.782022
Ccnb2	-1.91239	2.02713	-5.14884	0.000671337	0.00704472	-0.0718601
Fgl2	-1.91107	3.10376	-6.55933	0.000121082	0.0028575	1.55906
H2-DMb2	-1.91102	1.10684	-4.60509	0.00139821	0.011137	-0.71355
Rasal3	-1.91072	2.09147	-6.99285	7.52018e-05	0.00232895	2.09924
Phf11a	-1.91036	-0.343259	-4.65839	0.00129871	0.0106307	-0.592638
Itgax	-1.90979	3.89505	-4.92199	0.00090701	0.00844819	-0.622578
Fgd3	-1.90971	2.89408	-7.46606	4.57983e-05	0.00190614	2.5598
Iqub	-1.90933	-2.31186	-4.01315	0.00326344	0.0192801	-1.46101
Cacnb3	-1.90791	2.70225	-7.39477	4.92756e-05	0.00194615	2.496
Cygb	-1.90768	6.27274	-10.2945	3.63082e-06	0.00102729	5.00664
Kdelr3	-1.90708	0.94693	-5.08229	0.000732724	0.00740798	-0.0756696
Trem2	-1.90497	3.99661	-5.15315	0.00066755	0.00701787	-0.316398
Fcgbp	-1.90488	-0.196514	-3.31317	0.00946337	0.0394704	-2.45251
Casp4	-1.90409	2.39351	-8.21443	2.1905e-05	0.00143128	3.29596
Tspan32	-1.9028	0.188925	-4.33129	0.00205635	0.0142647	-1.03154
Cyp4f18	-1.90154	2.67521	-5.89244	0.00026338	0.00425501	0.80959
Smoc2	-1.90009	4.9601	-7.03711	7.17189e-05	0.00225363	1.93137
Tmem52	-1.89934	-2.32355	-3.44998	0.0076486	0.0339275	-2.18023
Dctd	-1.89766	-0.621477	-4.56223	0.00148417	0.0115903	-0.717014
Gimap3	-1.89709	2.51203	-7.15706	6.31386e-05	0.00212433	2.25753
Adam8	-1.89686	2.3195	-3.61198	0.0059613	0.0286574	-2.32035
Tuba8	-1.89675	2.72772	-6.61646	0.000113573	0.00276049	1.65677
Slc25a24	-1.8957	2.92027	-5.05359	0.00076105	0.00758622	-0.306233
Dkk2	-1.89286	-2.56572	-3.30237	0.0096247	0.0399533	-2.37664
Megf6	-1.89253	1.89495	-5.64707	0.000355658	0.00502868	0.576382
Rbp1	-1.89155	5.0161	-14.8139	1.78969e-07	0.000811654	8.00192
Aebp1	-1.89142	3.61726	-9.44584	7.26058e-06	0.00108277	4.37138
Fzd9	-1.8889	-1.03006	-3.64038	0.00570833	0.0278391	-1.93589
Cdc25c	-1.88808	-1.27268	-3.62951	0.00580378	0.0281446	-1.94513
Col3a1	-1.88805	7.89497	-5.06226	0.000752368	0.00752902	-0.541415
Ppil6	-1.88675	-0.176275	-4.07081	0.00299819	0.0182411	-1.37165
Gm5431	-1.8867	0.710905	-4.0679	0.00301099	0.018293	-1.43154
Vwc2	-1.88596	-2.07767	-2.63211	0.0280206	0.0846226	-3.30887
Rab19	-1.8835	0.671308	-5.16742	0.000655201	0.00693926	0.0396268
Pcdhga1	-1.8811	-2.75388	-3.13307	0.0125634	0.0480068	-2.60128
Tigit	-1.88048	-1.45152	-3.223	0.0109013	0.04349	-2.50467
Oasl2	-1.88046	4.92672	-7.80298	3.26361e-05	0.00168656	2.75845
Pcdhb7	-1.87883	-1.4937	-3.41729	0.00804624	0.0351003	-2.23215
Ikzf2	-1.87764	0.0137484	-5.17333	0.000650167	0.00691135	0.0467055
Cd101	-1.87611	-0.948846	-4.24152	0.00233912	0.0155491	-1.13074
Prrx1	-1.873	1.81333	-7.70192	3.60842e-05	0.00175381	2.80302
Angpt1	-1.87277	1.52783	-6.12512	0.00019955	0.00366954	1.16244
Mmd2	-1.8727	2.65279	-6.01296	0.000227916	0.00396148	0.956137
Gpc2	-1.87201	-0.457757	-4.6356	0.0013403	0.0108163	-0.622308
B930041F14Rik	-1.8718	1.97852	-6.55385	0.000121831	0.00285944	1.63006
S100a6	-1.87107	3.1946	-10.1848	3.95995e-06	0.00102729	4.96437
Wdr86	-1.87078	1.52267	-5.99994	0.000231483	0.0039835	1.0181
AA414768	-1.87009	0.318704	-4.38285	0.00191067	0.0136079	-0.967259
Numbl	-1.86979	2.57557	-9.37238	7.72837e-06	0.00108277	4.29871
Bcl2a1d	-1.86859	0.543455	-5.90213	0.000260316	0.00422539	0.904805
Cstad	-1.86807	-2.05686	-3.12164	0.0127927	0.0486122	-2.62671
Pbk	-1.86767	0.395355	-4.33179	0.00205489	0.0142647	-1.04136
4933413J09Rik	-1.86646	-2.75562	-3.41003	0.00813741	0.0353962	-2.23774
H2-M5	-1.86588	-1.95055	-3.13408	0.0125433	0.0479619	-2.61222
Pdlim4	-1.86524	1.86283	-5.6773	0.000342591	0.00494205	0.615797
Eps8l3	-1.86443	-2.36786	-2.69854	0.025172	0.0781726	-3.20251
Timp1	-1.86426	2.24788	-5.69029	0.000337133	0.00489356	0.599411
Pkp1	-1.86424	0.355101	-3.7622	0.00474523	0.0245815	-1.84188
Tnfsf13b	-1.86274	0.947821	-6.91928	8.14083e-05	0.00243837	1.99572
Il1rl2	-1.86158	0.0971473	-4.67989	0.00126077	0.0104146	-0.5679
Lrfn4	-1.86153	2.07142	-5.14435	0.000675293	0.00705603	-0.0816209
Tgm4	-1.86005	-1.43014	-3.48708	0.00722221	0.0325887	-2.1373
Cdkn3	-1.85983	0.354381	-5.0598	0.000754826	0.00754694	-0.0898932
Cercam	-1.85699	1.73929	-5.30669	0.000546881	0.00626836	0.160177
Tmem171	-1.85661	0.677386	-3.97674	0.00344374	0.0199926	-1.55796
Ssc5d	-1.85496	1.66428	-5.60775	0.000373479	0.0051374	0.543186
Trbc2	-1.85477	0.823509	-6.31751	0.000159466	0.00327267	1.36923
Fam13c	-1.85435	0.213696	-4.61815	0.0013731	0.0109982	-0.650678
Mxra8	-1.85365	4.68541	-6.42386	0.000141153	0.0030386	1.23815
Cd14	-1.8527	4.20014	-7.73504	3.49121e-05	0.00172094	2.73991
Stat4	-1.85067	-0.0192515	-4.83601	0.00101854	0.00903386	-0.367885
Sulf1	-1.84778	1.68987	-5.59523	0.000379355	0.00517788	0.525726
Lrfn1	-1.84526	-0.156242	-3.95057	0.00357989	0.0204325	-1.53933
Wnt11	-1.84515	-0.850078	-3.47813	0.00732272	0.0329062	-2.17162
Ranbp17	-1.84481	-1.9156	-3.45282	0.00761504	0.0338387	-2.17653
Tulp3	-1.84422	2.4365	-8.31259	1.9964e-05	0.00142717	3.38631
Nlrc3	-1.84377	0.166438	-4.96407	0.000857288	0.00813973	-0.207981
Ddah2	-1.84266	3.64562	-6.28336	0.000165885	0.00333657	1.17645
Tgtp1	-1.84221	2.59343	-6.46632	0.000134496	0.00297903	1.49504
B4galt6	-1.84196	3.52351	-7.93609	2.86362e-05	0.00160036	2.9942
Slfn10-ps	-1.84165	-1.8872	-3.19773	0.0113439	0.0446598	-2.52595
Itga6	-1.84089	2.74486	-7.49385	4.45167e-05	0.00188122	2.59423
Ckap2	-1.84077	0.691948	-4.10521	0.00285094	0.0176456	-1.37791
Gm14167	-1.83761	-2.35016	-3.71656	0.00508425	0.0257621	-1.83408
Cav1	-1.83729	3.40434	-6.50939	0.000128092	0.00291807	1.47005
Syt17	-1.83718	-1.56573	-2.86011	0.0194107	0.0651085	-3.01613
Zfp583	-1.83568	-1.1079	-3.91708	0.00376244	0.0210473	-1.55791
Bbs1	-1.83452	0.890897	-5.04206	0.000772764	0.00766819	-0.125303
Ttc25	-1.83421	0.346733	-3.88794	0.00392943	0.021615	-1.65866
Pamr1	-1.83307	4.64164	-9.54221	6.69369e-06	0.00108277	4.41333
Fndc7	-1.83157	-1.13092	-3.02545	0.0149035	0.0539791	-2.80481
Grap2	-1.83099	0.54021	-5.66402	0.000348267	0.00497141	0.634936
Il12b	-1.8306	-1.82298	-4.35046	0.00200085	0.0140002	-1.02288
Faxc	-1.82888	-1.3039	-2.5648	0.0312403	0.091497	-3.46034
BC067074	-1.82879	0.208254	-4.57251	0.00146305	0.0114934	-0.710448
Olfm2	-1.82768	1.40824	-7.24495	5.7568e-05	0.00205962	2.3453
Ptgfrn	-1.82588	4.28267	-5.82316	0.000286459	0.00444776	0.532568
Myb	-1.82547	-3.00687	-3.68921	0.00529959	0.0264856	-1.8914
Cd6	-1.8228	-0.217903	-4.52912	0.00155445	0.0119488	-0.758714
Popdc2	-1.82185	-1.01528	-3.74319	0.00488343	0.0250928	-1.79513
Cited4	-1.82127	1.88908	-5.41462	0.000476308	0.00578857	0.285082
Gm16880	-1.81933	-0.736668	-3.99701	0.00334208	0.0195567	-1.45573
Lmcd1	-1.81751	0.529115	-5.4017	0.000484213	0.00584189	0.326505
Dcst1	-1.81625	-2.11189	-2.8955	0.0183404	0.0625704	-2.9386
Ccdc88c	-1.81496	2.37117	-7.91993	2.90918e-05	0.00161224	3.02126
Gpr153	-1.81095	3.02782	-7.62988	3.87863e-05	0.001814	2.71711
Relb	-1.80555	3.76248	-6.35021	0.000153572	0.00321201	1.24147
Adam15	-1.80535	3.78838	-9.32766	8.0294e-06	0.00109431	4.26462
Il17d	-1.80508	-0.289012	-4.09875	0.00287799	0.0177617	-1.32957
Zfp683	-1.80355	-0.539542	-4.81571	0.00104698	0.00918359	-0.399728
Sh3pxd2b	-1.8035	3.17875	-5.38508	0.000494587	0.00590372	0.100364
Wfdc16	-1.80226	-1.58204	-3.25899	0.0103017	0.0418921	-2.4499
Tnfrsf13b	-1.80224	0.73549	-6.20187	0.000182373	0.00348724	1.2417
Ccdc112	-1.80113	-0.157492	-4.66557	0.0012859	0.0105457	-0.583469
Catsperg1	-1.80023	-1.06866	-3.76914	0.00469583	0.0243771	-1.75847
Lsp1	-1.8001	3.86764	-7.5841	4.06191e-05	0.00182435	2.60845
Tnni3	-1.79779	-0.657692	-3.62679	0.00582794	0.0282218	-1.97004
Tcrg-C2	-1.79749	-1.33496	-2.90852	0.0179619	0.0616346	-2.96073
Tmem173	-1.79631	3.12308	-8.60326	1.52449e-05	0.00134486	3.64561
Myzap	-1.79627	0.795151	-6.16272	0.000190925	0.00356383	1.20133
Col1a2	-1.79385	7.02892	-5.44639	0.00045747	0.00567111	-0.058442
Tead2	-1.79384	1.94611	-6.21948	0.000178664	0.00345086	1.25382
Prr15	-1.79236	-0.689185	-4.24961	0.00231202	0.0154432	-1.11979
Mmp3	-1.79136	-0.831122	-4.49165	0.00163834	0.0122961	-0.809277
Gm10647	-1.79019	-3.04208	-3.03636	0.0146469	0.0533193	-2.72884
A4galt	-1.78945	1.21451	-6.0452	0.000219336	0.00389157	1.07584
Antxr1	-1.78849	2.51971	-7.63112	3.87382e-05	0.001814	2.73933
Clec5a	-1.78755	0.328615	-5.51099	0.000421605	0.00543204	0.453373
Col15a1	-1.78743	4.77843	-11.8532	1.14631e-06	0.000917745	6.19121
Mgat4a	-1.7863	2.30857	-5.78728	0.000299269	0.00455104	0.713053
Neurl1a	-1.78578	1.24032	-5.94292	0.000247841	0.00411501	0.958406
Gadd45b	-1.78534	3.55718	-4.70646	0.0012155	0.0101393	-0.886457
Plch1	-1.78518	-1.05295	-4.10326	0.00285907	0.0176704	-1.31138
Tnfsf8	-1.7849	-1.2808	-3.89862	0.00386732	0.0213899	-1.58171
Glis1	-1.78447	-2.32862	-2.95418	0.0166971	0.058453	-2.8504
Dapp1	-1.78421	2.28931	-7.70547	3.59566e-05	0.00175258	2.8155
Fkbp10	-1.78368	2.98257	-7.06125	6.98947e-05	0.00221862	2.1258
Gm5141	-1.78318	-1.8345	-3.26199	0.0102534	0.0417743	-2.43857
Gm4070	-1.78306	-0.10304	-2.86989	0.0191086	0.06441	-3.12853
Slfn1	-1.78158	1.24447	-5.01234	0.000803862	0.00782577	-0.184745
Dnah5	-1.78061	-1.51737	-3.18155	0.011637	0.0453585	-2.56104
Gm26836	-1.77659	-0.496842	-4.05821	0.00305413	0.0185093	-1.37853
Emid1	-1.77622	-0.451919	-5.19489	0.000632122	0.00678184	0.056801
Gsn	-1.7749	6.97123	-8.06221	2.53391e-05	0.00150344	2.99441
Cd40	-1.77463	0.971347	-6.92602	8.08176e-05	0.00242835	2.00533
Adamts12	-1.77312	-0.337575	-3.40864	0.00815498	0.0354395	-2.30417
Zfp827	-1.77233	1.08045	-6.23434	0.000175598	0.0034158	1.28671
Rab42	-1.77231	-1.96313	-3.49455	0.00713938	0.0323296	-2.12019
Ace2	-1.77062	-0.15954	-4.01297	0.00326431	0.0192801	-1.45287
Podnl1	-1.76639	-0.784182	-2.49852	0.0347747	0.0989509	-3.60705
Stc1	-1.76593	-1.3252	-3.5639	0.00641685	0.0300721	-2.03442
Gli2	-1.76499	-0.760856	-4.51718	0.00158067	0.0120533	-0.775747
Lyz2	-1.76471	7.70022	-6.8168	9.10101e-05	0.00251949	1.67671
Marveld3	-1.76424	1.80259	-6.3373	0.00015587	0.0032376	1.39398
Lrch2	-1.76248	-1.9092	-3.34447	0.00901174	0.0381293	-2.32386
Pif1	-1.75945	-0.632864	-3.50812	0.0069916	0.0318605	-2.14073
Catip	-1.75903	-1.26667	-3.10309	0.0131743	0.0496305	-2.68514
Ccdc102a	-1.75875	1.82789	-6.07665	0.000211305	0.00380837	1.09399
Rgs9bp	-1.75766	-0.802065	-4.77185	0.0011114	0.00956286	-0.461442
Ndc80	-1.75716	-0.14571	-3.84437	0.00419382	0.0226277	-1.68991
Gpr132	-1.75698	1.10208	-6.75947	9.69191e-05	0.00258607	1.84523
Aif1l	-1.75677	1.05915	-4.2017	0.00247763	0.0161262	-1.27334
Lynx1	-1.75652	3.61246	-7.5152	4.35586e-05	0.00186727	2.55668
Morn4	-1.75647	0.935315	-4.64065	0.00133096	0.0107815	-0.655417
Cfap45	-1.75491	-0.461284	-4.64556	0.00132194	0.0107412	-0.609626
Scarf2	-1.75462	4.5803	-7.28618	5.51431e-05	0.00204795	2.22925
Zfp677	-1.75188	-0.510573	-3.1587	0.0120643	0.0465559	-2.65629
Prrg4	-1.75178	0.978356	-2.75037	0.023155	0.073705	-3.45043
Tmem200c	-1.75142	-1.8435	-2.93959	0.0170911	0.0594503	-2.88856
Cxcr4	-1.75133	2.66837	-5.9949	0.000232881	0.00398358	0.93042
Fstl1	-1.75087	5.0807	-8.16136	2.30404e-05	0.00145868	3.10906
Nlrp1a	-1.74916	-1.56775	-2.94848	0.0168499	0.0588187	-2.89014
Tbx1	-1.74826	-0.59441	-4.39952	0.00186597	0.0133672	-0.924633
Pyhin1	-1.74623	2.35763	-5.22938	0.000604387	0.0066174	-0.00664306
Nfatc2	-1.74593	1.44035	-6.73042	0.000100072	0.00259356	1.82558
Mical1	-1.74515	3.0259	-9.25171	8.57076e-06	0.00112297	4.21338
4930520O04Rik	-1.74414	-0.827819	-3.89329	0.00389818	0.0214998	-1.59448
Foxs1	-1.7439	0.175059	-5.35056	0.000516915	0.00605373	0.261868
Sfn	-1.74296	1.85349	-7.45179	4.64724e-05	0.00192127	2.56463
Zfp618	-1.74284	1.16126	-6.1698	0.000189346	0.00355427	1.21616
Cxcl14	-1.74265	4.14428	-6.01335	0.00022781	0.00396148	0.783104
Gm1673	-1.74262	-1.05647	-2.62145	0.0285069	0.0857007	-3.40022
Ighg2b	-1.74239	0.918052	-3.90813	0.00381292	0.021219	-1.68403
Plet1	-1.74155	3.90366	-7.66528	3.74316e-05	0.00177899	2.68813
Epha3	-1.74118	1.43797	-5.80299	0.000293585	0.0045125	0.789273
Dlgap5	-1.73743	0.302804	-4.98495	0.000833725	0.00798672	-0.182989
Arhgap27	-1.73718	3.67883	-9.51905	6.82533e-06	0.00108277	4.43003
Igfbp7	-1.7355	8.17391	-7.45194	4.6465e-05	0.00192127	2.40273
Gcsam	-1.73502	-0.539061	-3.60223	0.00605081	0.0289279	-2.01139
Cfap52	-1.73493	-1.45627	-3.96016	0.00352933	0.0202781	-1.50135
Enkd1	-1.73403	1.44074	-6.35955	0.000151933	0.00319059	1.42627
Anks6	-1.73384	1.53036	-5.50584	0.00042435	0.0054506	0.424252
Gm12963	-1.73377	-1.11625	-4.05395	0.00307329	0.0185664	-1.37629
Hpca	-1.73351	1.68127	-2.84082	0.0200211	0.0666348	-3.43121
Cyp4f16	-1.73318	3.07015	-8.97253	1.09363e-05	0.00120278	3.97446
2610027K06Rik	-1.733	-1.21698	-4.03867	0.00314309	0.0188487	-1.39671
Tm4sf1	-1.73034	4.96275	-11.5501	1.4188e-06	0.000917745	5.97574
Clec2i	-1.73018	-0.24886	-4.56902	0.00147018	0.0115283	-0.706914
2023-09-01	-1.73009	2.07899	-7.28337	5.53045e-05	0.00204795	2.39817
Nradd	-1.72999	1.00403	-5.25588	0.000583965	0.00651013	0.1391
Adamts5	-1.72896	2.9641	-8.57568	1.5635e-05	0.00136167	3.62372
Hbegf	-1.72835	0.934574	-5.23393	0.000600829	0.00659801	0.11434
Cpz	-1.72682	2.48704	-6.82488	9.02104e-05	0.00251949	1.90097
Gm26532	-1.72565	0.778074	-4.75486	0.00113749	0.00970945	-0.494909
Btg3	-1.72544	1.88981	-6.44854	0.00013724	0.00299572	1.51487
Blnk	-1.72489	2.90665	-6.39827	0.000145339	0.00309377	1.3871
Snai1	-1.72426	2.25309	-7.17864	6.17182e-05	0.00209683	2.28761
Cr2	-1.7219	-1.60789	-4.12841	0.00275603	0.0172637	-1.28771
6030419C18Rik	-1.72175	2.79269	-4.31396	0.00210796	0.0145311	-1.3434
Spin2c	-1.72149	-1.78468	-3.52566	0.00680517	0.0313187	-2.07934
Sfxn3	-1.72081	3.09971	-8.07311	2.50746e-05	0.00149377	3.15
Gm16201	-1.72066	-1.72512	-3.09609	0.0133211	0.050016	-2.67386
Ptpn22	-1.71746	1.49292	-6.1997	0.000182835	0.00348757	1.2469
Gpr27	-1.71697	-1.09964	-3.25672	0.0103385	0.0419235	-2.47439
Nlrp1b	-1.71555	0.336852	-4.60409	0.00140016	0.0111473	-0.674141
Olfml2b	-1.71552	0.880693	-4.63384	0.00134357	0.0108376	-0.66195
Samd10	-1.71552	1.98992	-5.10575	0.000710414	0.00726808	-0.127324
Ffar4	-1.71328	-0.809551	-4.65096	0.00131211	0.0106945	-0.60966
Bcl2a1b	-1.71267	1.79743	-5.89513	0.000262525	0.00424919	0.880423
Lepr	-1.71211	3.23035	-4.41113	0.0018355	0.0132374	-1.26801
Slc27a3	-1.70907	1.68622	-5.67468	0.000343699	0.00494702	0.621199
Gm2237	-1.70905	-2.02453	-3.25874	0.0103059	0.0418921	-2.43926
Nedd9	-1.70816	3.5065	-8.1141	2.41061e-05	0.0014824	3.16667
Cbx6	-1.70776	5.21871	-7.74492	3.45706e-05	0.00171703	2.67515
Msantd3	-1.70749	0.732362	-5.9353	0.000250122	0.00412988	0.94808
Lox	-1.70727	1.43401	-4.85535	0.000992221	0.00889238	-0.407608
Spats2l	-1.70648	2.30791	-5.46889	0.000444615	0.00561922	0.310075
Timp3	-1.70623	5.67053	-6.777	9.50685e-05	0.00256201	1.59096
Rab11fip5	-1.70539	2.86852	-7.39122	4.94563e-05	0.00194615	2.48042
Maats1	-1.70494	-0.643344	-3.31313	0.00946403	0.0394704	-2.42095
Gm20707	-1.70433	-0.914352	-4.28407	0.00220024	0.0150338	-1.07519
Lax1	-1.69988	0.143099	-4.92571	0.000902491	0.0084244	-0.255949
Selplg	-1.69971	3.66129	-7.24401	5.7625e-05	0.00205962	2.263
Gm15753	-1.69834	-1.97864	-2.75273	0.0230671	0.0734934	-3.14568
Ahnak2	-1.69796	2.36	-8.21459	2.19018e-05	0.00143128	3.29635
H2-Eb2	-1.69703	-0.689665	-3.7957	0.00451172	0.0237442	-1.73299
Gm26823	-1.69701	-2.57322	-3.25856	0.0103088	0.0418921	-2.43469
Gprc5b	-1.69658	3.92346	-10.1384	4.1089e-06	0.00102729	4.93038
Cfap53	-1.69636	-1.26328	-3.61165	0.00596428	0.0286636	-1.97038
Samd3	-1.69605	-1.80074	-3.71574	0.00509058	0.0257789	-1.82537
B4galt2	-1.69543	1.60688	-5.53722	0.000407925	0.00536516	0.457611
BC147527	-1.69514	-1.31729	-4.23021	0.00237761	0.0157016	-1.15067
Ppfia4	-1.69488	3.2664	-8.9869	1.07983e-05	0.00120278	3.98367
Gli1	-1.69452	-0.192329	-4.35256	0.00199488	0.0139813	-0.991383
Rsph10b	-1.6944	-1.11421	-4.22666	0.00238985	0.0157493	-1.15146
AU020206	-1.69196	4.42958	-8.2461	2.1257e-05	0.00143128	3.2313
Kcnab1	-1.69194	1.39849	-4.46142	0.00170957	0.0125939	-0.943317
Sytl5	-1.69172	-1.14035	-3.1268	0.0126887	0.0483026	-2.65912
Prkcdbp	-1.69161	1.94009	-7.03814	7.16398e-05	0.00225363	2.14802
Xcr1	-1.69089	0.55039	-6.01015	0.00022868	0.00396148	1.02613
Dtx3	-1.68982	4.7126	-8.53569	1.62204e-05	0.00136749	3.49351
Greb1	-1.68967	-1.86427	-2.65857	0.0268488	0.0821699	-3.28666
Pfkfb4	-1.6893	2.0778	-6.88388	8.45941e-05	0.00245928	1.98279
Sepn1	-1.68929	3.38806	-8.83543	1.23552e-05	0.00124223	3.84588
Gsta1	-1.68917	2.95528	-2.51271	0.0339855	0.0972139	-4.19283
Mtap7d3	-1.68912	-2.53978	-2.75783	0.0228787	0.0730289	-3.11419
Tmem74b	-1.68591	-2.52572	-2.65423	0.0270374	0.0824925	-3.2573
Gm6044	-1.68557	-2.84934	-3.197	0.0113569	0.0447008	-2.51671
Cdon	-1.6852	1.91357	-7.23416	5.82222e-05	0.00205962	2.34891
Cuedc1	-1.68518	3.91421	-7.32531	5.29444e-05	0.00201218	2.32702
Lpl	-1.68391	6.95731	-7.48111	4.50992e-05	0.00190115	2.38708
Lppr1	-1.68297	-1.11197	-3.30971	0.00951479	0.039613	-2.39852
9130213A22Rik	-1.68287	-2.29159	-2.61903	0.0286188	0.0859013	-3.31786
Prrg3	-1.68223	1.79087	-5.53725	0.000407911	0.00536516	0.443903
Lamb2	-1.68055	4.59374	-9.01838	1.05027e-05	0.00118549	3.94919
Rtn4rl2	-1.68024	1.26975	-4.10674	0.00284459	0.017619	-1.43512
Trbc1	-1.68013	-0.148843	-4.59998	0.00140818	0.0111852	-0.667907
Lrrc73	-1.67829	-0.649811	-3.32439	0.00929884	0.0389767	-2.40421
Slain1	-1.67829	0.291927	-3.71166	0.00512211	0.0259233	-1.91198
Pqlc3	-1.67805	1.62315	-3.23104	0.0107643	0.0431504	-2.80859
Amn	-1.67739	-0.373975	-4.3639	0.0019629	0.0138298	-0.972812
Hpgds	-1.67706	2.65926	-5.19399	0.000632865	0.00678206	-0.0922314
Mlph	-1.67482	2.79914	-4.93973	0.00088568	0.00832637	-0.454181
Cox4i2	-1.67476	-1.54863	-2.64798	0.0273114	0.0831975	-3.32298
P4htm	-1.67453	0.649964	-3.69769	0.00523178	0.0262922	-1.9659
Slc28a3	-1.67396	-1.46688	-2.5714	0.0309087	0.0908828	-3.43871
Clstn1	-1.67312	4.58841	-6.16666	0.000190045	0.00355916	0.926039
RP23-327M13.3	-1.673	-2.82289	-3.15934	0.0120521	0.0465403	-2.56637
Figf	-1.6729	1.40848	-5.9902	0.000234192	0.00399102	1.0087
Mvb12b	-1.6727	2.98866	-7.15694	6.31466e-05	0.00212433	2.22572
Smim6	-1.67153	0.583649	-5.1957	0.000631456	0.00678184	0.0754007
Zfyve28	-1.67138	0.117591	-2.52428	0.0333558	0.0958601	-3.67746
Lat	-1.67132	0.873821	-5.28699	0.000560947	0.00636519	0.181664
Zeb2os	-1.67033	0.594428	-5.25225	0.00058672	0.00653235	0.144877
Ccnb1	-1.67025	1.42741	-4.35582	0.0019856	0.0139407	-1.09702
Phlda3	-1.67012	3.70183	-7.12944	6.50096e-05	0.00213635	2.1333
Aff3	-1.66968	-0.516581	-3.46213	0.0075061	0.0334738	-2.21392
2023-03-09	-1.66906	1.72369	-5.14763	0.000672396	0.00704971	-0.0474741
Zc2hc1a	-1.66896	1.83207	-6.0537	0.000217132	0.00386847	1.06576
Ism1	-1.66862	-0.856372	-3.81948	0.00435331	0.0232244	-1.69514
Sh2d2a	-1.66837	0.375586	-4.49674	0.00162667	0.0122486	-0.818722
Trim59	-1.6666	0.830029	-4.81922	0.001042	0.00914455	-0.412749
Asns	-1.66559	1.51219	-4.00477	0.00330406	0.0194443	-1.61352
Spry1	-1.66536	3.6355	-4.59449	0.00141896	0.0112293	-1.0658
Cd9	-1.6651	5.87505	-7.2548	5.69786e-05	0.00205397	2.12711
Gm10134	-1.665	-0.651926	-3.65532	0.00557985	0.027478	-1.93124
Fmo2	-1.66454	5.68914	-3.73616	0.00493562	0.0252325	-2.58163
Ms4a4c	-1.66383	1.54189	-5.45796	0.000450808	0.00565389	0.362368
Arhgap27os3	-1.66294	-1.1232	-3.66379	0.00550837	0.0272198	-1.90224
Nupr1	-1.66272	2.88696	-4.23642	0.00235641	0.0156459	-1.47549
Plcd1	-1.66268	1.67227	-5.45383	0.000453175	0.00566133	0.347602
Napsa	-1.66252	1.58963	-4.88515	0.000953091	0.00866776	-0.382636
Psrc1	-1.66227	0.764894	-3.48261	0.00727229	0.0327225	-2.30001
Gpr183	-1.66057	0.327438	-3.7447	0.00487229	0.0250506	-1.86758
Mki67	-1.65942	3.19704	-5.58322	0.000385089	0.00521054	0.349702
Vangl2	-1.65891	1.33402	-6.30542	0.000161706	0.003295	1.3669
Smtnl2	-1.65838	1.92678	-5.43545	0.000463865	0.00572144	0.304457
Zfp286	-1.65812	-1.74262	-3.37004	0.00865967	0.0370324	-2.29227
Ccrn4l	-1.65794	5.48787	-6.83628	8.90942e-05	0.00250522	1.66372
Tes	-1.6576	2.96483	-4.99258	0.000825282	0.00795024	-0.404538
Rasa4	-1.65737	2.94864	-5.29772	0.000553243	0.00631116	0.0072079
Eya2	-1.65735	-2.21822	-3.18182	0.011632	0.0453585	-2.54111
Gm684	-1.6565	-0.855307	-3.68744	0.00531385	0.0265414	-1.87771
Sh3bgrl3	-1.6563	4.77352	-8.63093	1.48641e-05	0.00133593	3.57956
Itga2	-1.65621	-1.3525	-2.85582	0.0195449	0.0654817	-3.03653
Oas2	-1.65612	3.64396	-4.79123	0.00108242	0.00937934	-0.789035
Mgl2	-1.65555	-0.530818	-2.82946	0.0203896	0.0674947	-3.144
Chmp4c	-1.65522	3.16517	-5.52271	0.000415433	0.00539835	0.276538
Samd14	-1.65505	2.74292	-5.35405	0.000514606	0.00604491	0.110466
Gm14597	-1.65465	-0.360056	-4.97775	0.000841765	0.00801863	-0.196895
Bicd1	-1.65393	-0.266154	-3.66257	0.00551864	0.0272627	-1.94266
Gm26814	-1.65386	-1.94414	-2.83023	0.0203643	0.067463	-3.03892
Kif20a	-1.65381	1.79241	-6.11311	0.000202396	0.00371392	1.13621
Nck2	-1.65266	3.25344	-6.20289	0.000182155	0.00348724	1.11679
Lbh	-1.65205	5.13993	-7.89406	2.98377e-05	0.00162308	2.83207
Nlgn2	-1.65108	3.90306	-12.2033	9.01434e-07	0.000917745	6.41716
Gm12923	-1.65049	-2.15802	-2.92626	0.0174591	0.0603681	-2.89511
Bgn	-1.6496	8.50867	-6.90107	8.30303e-05	0.0024411	1.80938
Fam221a	-1.64932	-1.06861	-3.47108	0.00740295	0.0331193	-2.17225
Avpr2	-1.64887	-1.59204	-3.61273	0.00595447	0.0286325	-1.96351
Cdkn2a	-1.64854	-1.77301	-2.62367	0.0284051	0.0855294	-3.34223
Adamts2	-1.64831	5.36839	-5.96155	0.000242362	0.00404888	0.609679
Ntrk3	-1.64808	0.872207	-2.77803	0.0221468	0.0715011	-3.39585
Tmem45b	-1.64687	1.38609	-4.92452	0.000903927	0.00843321	-0.31188
Gm11843	-1.64651	3.07799	-3.64148	0.0056988	0.0278291	-2.41772
Msc	-1.64442	0.0588211	-2.89382	0.0183899	0.0626892	-3.11115
Eid2	-1.64312	1.14406	-4.52524	0.00156294	0.0119711	-0.831025
Rnf122	-1.64286	1.6013	-5.27771	0.000567711	0.00641226	0.130677
Prkar1b	-1.64226	2.10352	-3.12925	0.0126395	0.0481796	-3.05067
Rftn1	-1.64151	2.80957	-6.89898	8.32188e-05	0.0024411	1.95887
Plekha4	-1.64073	2.30974	-4.92863	0.000898953	0.00840509	-0.407146
Cpt1c	-1.64045	1.69472	-4.71003	0.00120956	0.0101281	-0.631852
Elf4	-1.64026	2.91301	-6.08634	0.000208896	0.00378804	1.01293
Mettl24	-1.6396	-0.949427	-4.24885	0.00231456	0.0154517	-1.12101
P2rx6	-1.6396	-0.553302	-3.39473	0.00833323	0.0359229	-2.30927
Wls	-1.63802	3.77317	-9.32516	8.04659e-06	0.00109431	4.26092
Usp13	-1.63674	-1.39806	-2.70627	0.0248602	0.07748	-3.25049
Arhgef17	-1.63652	4.14375	-8.32449	1.97419e-05	0.00142717	3.32571
Lrrc48	-1.63626	0.0725248	-3.75056	0.00482936	0.0248672	-1.8391
Arhgef2	-1.63495	4.75735	-6.42926	0.000140287	0.00303136	1.22948
Heph	-1.63491	1.6195	-7.25328	5.70688e-05	0.00205397	2.36389
Meis3	-1.63466	1.92975	-7.67073	3.72277e-05	0.00177437	2.77893
Phf11d	-1.63304	3.27558	-5.76876	0.000306128	0.00461532	0.574737
Sema7a	-1.63237	0.719069	-2.62166	0.0284974	0.0856993	-3.61537
Ly9	-1.63149	2.71555	-4.87318	0.000968605	0.00873938	-0.537974
Cryab	-1.6299	3.85937	-6.97216	7.68928e-05	0.00235844	1.94321
Prss8	-1.62888	4.23668	-5.96208	0.000242209	0.00404888	0.705261
Bex1	-1.6281	0.627663	-2.95309	0.0167264	0.0585185	-3.08947
Ifnlr1	-1.62737	0.947003	-4.64384	0.0013251	0.0107493	-0.653661
Espl1	-1.62734	0.593304	-4.19687	0.00249503	0.016221	-1.24382
Racgap1	-1.62673	2.03598	-5.99252	0.000233543	0.00398881	0.979579
Tspan18	-1.62639	1.74728	-6.78586	9.4148e-05	0.00255973	1.88497
Mgst2	-1.62536	-1.53636	-2.86812	0.0191631	0.0645556	-3.00799
Tmc4	-1.625	3.73075	-6.4695	0.000134011	0.00297903	1.37929
Gdf10	-1.62483	5.47468	-5.92884	0.000252072	0.0041405	0.563018
F2rl3	-1.62477	-2.31819	-2.98285	0.0159502	0.0566501	-2.81164
H2-DMa	-1.62465	4.09196	-6.59231	0.000116683	0.00281171	1.48454
Tril	-1.62378	1.55745	-6.90114	8.30241e-05	0.0024411	2.0057
Oas1a	-1.62363	3.76099	-6.33091	0.000157022	0.0032497	1.2097
Cd248	-1.62291	1.20844	-4.27284	0.00223602	0.0152174	-1.19076
Rasl10a	-1.62182	0.20536	-3.80943	0.00441953	0.0234755	-1.76394
Zfp239	-1.62168	-0.270724	-3.63788	0.00573015	0.0279217	-1.97762
Ebf4	-1.62126	0.743158	-5.45954	0.000449906	0.0056467	0.394842
Cd2	-1.62076	-0.151649	-3.17313	0.0117926	0.0458058	-2.66941
Diap3	-1.62055	-0.12344	-2.50256	0.0345479	0.0984124	-3.68199
Fat4	-1.62028	1.70223	-5.88438	0.000265958	0.0042723	0.87187
Fcho1	-1.62015	1.76402	-5.88892	0.000264502	0.00426109	0.874036
Alox12	-1.61989	0.616022	-4.41004	0.00183835	0.0132412	-0.949232
St6galnac2	-1.61916	2.37284	-5.55646	0.000398198	0.00532133	0.413662
Tekt2	-1.61895	-0.555746	-3.00354	0.0154327	0.0552725	-2.88433
Hcst	-1.61714	-0.856914	-3.61826	0.0059044	0.0284956	-1.97453
Agbl2	-1.61677	-0.412272	-4.26894	0.0022486	0.0152332	-1.0979
Itgb7	-1.61554	2.65464	-8.07523	2.50233e-05	0.00149377	3.16545
Mtfr2	-1.61544	-1.61577	-2.93279	0.017278	0.0598937	-2.91046
Lat2	-1.61444	1.81609	-5.55576	0.000398549	0.00532133	0.463706
Tmem150c	-1.61425	0.845911	-3.52749	0.00678606	0.031276	-2.24074
Pi15	-1.61413	-0.572846	-3.73203	0.0049666	0.0253531	-1.82711
B3galt4	-1.61309	0.30188	-4.24118	0.00234029	0.0155509	-1.16295
Col4a2	-1.61296	6.56927	-9.1536	9.33062e-06	0.00114347	4.02801
Klrk1	-1.6127	0.835741	-6.29043	0.000164532	0.00332114	1.34259
Pcdhb19	-1.61192	-1.80422	-3.80073	0.00447769	0.0236529	-1.7136
Igj	-1.61136	1.89985	-3.21203	0.0110911	0.0439672	-2.88332
Arl11	-1.60975	0.999902	-4.46748	0.00169502	0.0125243	-0.899484
Cd276	-1.60947	3.00948	-5.97458	0.000238608	0.00402536	0.865512
Nlrc4	-1.60907	-0.239136	-3.13555	0.012514	0.0478714	-2.71588
Dnah2	-1.60894	0.328708	-3.54404	0.00661554	0.0307679	-2.16147
2610203C20Rik	-1.6089	1.96983	-5.7945	0.000296644	0.00453612	0.745575
Vgll3	-1.60871	-0.938249	-4.14257	0.00269974	0.0170293	-1.2597
Hhipl2	-1.6087	1.57417	-4.91653	0.000913677	0.00848044	-0.341817
Cd244	-1.60855	-0.0502741	-3.10837	0.0130644	0.0493279	-2.77545
Knstrn	-1.60775	2.23236	-4.74601	0.00115134	0.00979727	-0.650469
Agrn	-1.60587	6.27535	-10.3366	3.51281e-06	0.00102729	5.03696
Gm19705	-1.60499	1.56061	-4.52118	0.00157184	0.0120125	-0.881866
Ptplad2	-1.60463	2.23799	-6.42673	0.000140692	0.00303314	1.47074
Parvg	-1.60276	2.5712	-6.94543	7.91399e-05	0.00239472	2.02532
Aspn	-1.60229	-1.47277	-3.09135	0.0134218	0.0502114	-2.69224
Vstm5	-1.60196	-1.03608	-3.24174	0.0105847	0.0426106	-2.50031
Ly6c2	-1.60033	0.700104	-4.29383	0.00216962	0.0148767	-1.11655
2010007H06Rik	-1.59848	-0.828147	-4.31502	0.00210476	0.0145259	-1.03453
AK129341	-1.5954	-1.15944	-3.32161	0.00933935	0.0390985	-2.38001
Zfp13	-1.59523	1.50969	-6.78989	9.37331e-05	0.00255672	1.88931
Nhs	-1.59462	-0.484522	-3.11424	0.0129435	0.0490313	-2.72579
Zfp651	-1.59453	2.90209	-6.65603	0.000108671	0.00269043	1.68011
Flt3	-1.59365	0.906334	-4.12842	0.00275596	0.0172637	-1.36682
9530026P05Rik	-1.59309	0.0540827	-4.19403	0.00250531	0.0162632	-1.21482
Ifi27l2a	-1.59159	3.58148	-7.78047	3.33716e-05	0.00170294	2.82613
Gimap7	-1.5914	-0.2538	-3.8591	0.00410238	0.0222595	-1.66502
Lhfp	-1.58993	5.24264	-6.84762	8.79988e-05	0.00248837	1.68555
Col4a3	-1.5896	0.839248	-5.63512	0.000360978	0.00504751	0.603056
Src	-1.58849	3.88653	-7.87141	3.0508e-05	0.00163686	2.89556
Cxcl16	-1.58823	5.04187	-8.69602	1.40094e-05	0.00131721	3.62489
Rhoc	-1.58744	5.55338	-8.91895	1.14682e-05	0.00122211	3.81493
Zdhhc15	-1.58732	-0.500318	-4.50203	0.00161462	0.0122197	-0.792395
Ier3	-1.58659	2.10552	-5.58737	0.000383098	0.00521054	0.478472
Rrad	-1.58555	0.509234	-4.59323	0.00142144	0.0112437	-0.697012
Hoxa2	-1.58537	-0.346507	-3.65975	0.00554237	0.0273315	-1.94198
Prmt2	-1.58367	2.50132	-5.64426	0.000356904	0.00502913	0.510254
Tspan3	-1.58216	4.17827	-8.25674	2.1044e-05	0.00143128	3.25608
Kif19a	-1.58192	-0.386123	-3.78813	0.00456338	0.0239358	-1.75787
Tmem215	-1.58186	-1.44143	-3.58412	0.00622096	0.0294595	-2.0046
Ermap	-1.5812	-1.49962	-2.64485	0.0274501	0.083409	-3.33146
1810064F22Rik	-1.57955	2.1086	-4.91292	0.000918127	0.00849181	-0.405718
Nptxr	-1.57803	1.85272	-3.18834	0.011513	0.0450466	-2.91414
Rps13-ps4	-1.578	-2.08838	-2.76523	0.0226077	0.0724854	-3.1239
Itga3	-1.57798	4.65001	-6.05892	0.000215792	0.00384859	0.781916
Adcy7	-1.57691	4.23577	-8.49116	1.69009e-05	0.00136749	3.4777
RP24-441N3.2	-1.57638	-0.443243	-3.15772	0.0120831	0.0466075	-2.66668
Gm5069	-1.57602	-1.76557	-2.70364	0.024966	0.0777389	-3.22856
Col6a1	-1.57576	5.97183	-8.00391	2.68081e-05	0.00153586	2.91861
Vim	-1.57532	7.04238	-6.8787	8.50713e-05	0.00245928	1.71911
Mmgt2	-1.57523	1.99378	-5.40119	0.000484526	0.00584189	0.25281
Rab31	-1.5748	3.85717	-9.8542	5.16889e-06	0.00103477	4.70145
Pdgfc	-1.57407	3.05138	-7.13842	6.43946e-05	0.00213418	2.19894
Rgma	-1.57353	2.01679	-5.4991	0.000427972	0.00547964	0.374819
Palm3	-1.5734	-1.7472	-2.73182	0.0238572	0.0751042	-3.18999
Scin	-1.57286	-1.98694	-2.73251	0.0238306	0.0750343	-3.17466
Relt	-1.57235	0.293806	-5.31807	0.00053893	0.00619319	0.225304
Ptpru	-1.57119	1.33347	-5.24159	0.000594888	0.00656705	0.102109
Tpx2	-1.57096	1.60353	-2.9437	0.0169791	0.0591614	-3.26207
Tead4	-1.57031	0.193743	-3.26673	0.0101775	0.041595	-2.56251
Mtus2	-1.5695	0.961888	-5.37641	0.000500097	0.00594688	0.288846
Crip1	-1.56942	3.05733	-6.73151	9.99521e-05	0.00259356	1.75044
Tmem246	-1.56764	1.34622	-4.20645	0.00246066	0.0160706	-1.30202
Wnt4	-1.56659	3.59777	-8.85058	1.21888e-05	0.00124223	3.84888
Arhgef10	-1.56475	2.94667	-8.37131	1.88941e-05	0.00139779	3.43584
H2-DMb1	-1.56431	4.17289	-5.96494	0.000241378	0.00404888	0.711924
Iqck	-1.56334	-0.421922	-3.33	0.00921774	0.0387429	-2.41359
Gm10418	-1.56251	-2.5915	-2.67042	0.02634	0.0809304	-3.23292
Iglc2	-1.56225	-1.2159	-2.74617	0.0233122	0.073972	-3.20701
Gm13420	-1.56157	-1.80289	-2.71873	0.0243658	0.0762853	-3.20489
Bub1	-1.56072	-0.738655	-3.40195	0.00824015	0.0356561	-2.28844
Degs2	-1.55998	2.3986	-4.98408	0.000834688	0.00798703	-0.344372
Epsti1	-1.5591	3.05077	-8.23557	2.14701e-05	0.00143128	3.30498
Prdm5	-1.55894	0.0299729	-4.60764	0.00139327	0.0111079	-0.661171
Parp8	-1.55806	2.42028	-5.61383	0.000370662	0.00511621	0.479289
RP24-64D24.3	-1.55748	-2.12344	-2.7045	0.0249314	0.0776595	-3.20759
Hmmr	-1.55688	0.962563	-4.42025	0.00181195	0.0131171	-0.962709
AI838599	-1.55676	1.92693	-6.57013	0.000119621	0.00283473	1.64692
Rnf180	-1.55661	0.524713	-5.2465	0.000591109	0.00654301	0.138366
Ajuba	-1.55571	4.96627	-5.85904	0.000274243	0.00432792	0.501268
Ttc16	-1.55448	-1.41438	-2.75698	0.0229099	0.0730917	-3.17622
Tmem139	-1.55304	-0.787212	-3.64431	0.00567426	0.0277791	-1.94103
Igkv5-43	-1.55226	-2.91806	-2.63293	0.0279835	0.0846014	-3.27228
Gm12264	-1.55095	-1.15262	-3.06946	0.0138962	0.051458	-2.74188
Thbs3	-1.55077	1.73231	-6.4769	0.000132891	0.00296998	1.55
Gm26912	-1.55043	-2.26592	-2.80975	0.0210456	0.0689449	-3.05351
Leprel2	-1.54975	3.81118	-8.21465	2.19005e-05	0.00143128	3.23996
Phgdh	-1.54928	1.2558	-6.10392	0.000204603	0.00373048	1.14162
Trerf1	-1.54807	2.08236	-6.11624	0.00020165	0.00370418	1.12179
Kirrel	-1.54743	3.4356	-7.47796	4.52448e-05	0.00190261	2.52631
Traf1	-1.54691	1.65214	-6.28419	0.000165725	0.00333657	1.3371
Lca5l	-1.54629	-0.711903	-2.74002	0.0235444	0.0745252	-3.26108
Fgd1	-1.54387	1.56796	-6.0341	0.000222249	0.00393511	1.05365
Ffar2	-1.54335	-2.4981	-2.72664	0.0240572	0.0755812	-3.15948
Spsb1	-1.54314	2.39032	-5.53231	0.000410448	0.00537972	0.378961
Tbc1d10c	-1.54193	1.28714	-5.91399	0.000256621	0.00418654	0.922798
Ly6i	-1.54144	-2.09621	-3.10873	0.013057	0.0493107	-2.6445
Npy1r	-1.5395	-1.11687	-2.95744	0.0166106	0.058244	-2.90667
Gm26740	-1.53942	-1.58921	-2.86497	0.01926	0.0647928	-3.00964
Rgs10	-1.53937	2.43406	-8.00598	2.67544e-05	0.00153586	3.10244
Plod2	-1.53854	2.11169	-5.39179	0.000490371	0.0058718	0.22774
Mpzl1	-1.53774	3.05198	-6.62874	0.000112026	0.00273601	1.6339
Fam171a2	-1.53717	2.31202	-4.86214	0.000983151	0.00884527	-0.500328
Pik3cg	-1.53564	1.20623	-5.29606	0.000554427	0.00631207	0.177796
2810455O05Rik	-1.53549	-2.36991	-3.054	0.0142417	0.0523448	-2.71305
Bfsp1	-1.53523	-1.51118	-3.12104	0.0128048	0.0486476	-2.6488
Nipal1	-1.53506	3.52967	-2.74849	0.0232252	0.0738599	-3.93318
Gm13889	-1.53499	3.71863	-7.27459	5.5813e-05	0.00204795	2.28523
Cdc20	-1.53483	2.61889	-5.88815	0.00026475	0.00426109	0.798762
Foxd2	-1.53471	-2.49012	-2.9463	0.0169087	0.0589638	-2.85758
Tubb2b	-1.53394	2.15715	-3.84021	0.00422005	0.0227184	-1.95755
Cd160	-1.53334	-0.730551	-4.02327	0.00321516	0.0191119	-1.42115
Rtn2	-1.53317	1.2598	-2.64767	0.0273252	0.0831975	-3.66171
Tgtp2	-1.53247	2.45453	-5.51839	0.000417694	0.00539835	0.352757
Tlr7	-1.53197	1.99598	-3.97425	0.00345646	0.0200479	-1.73352
Foxm1	-1.53143	1.47488	-5.39355	0.000489269	0.00586893	0.283691
Islr	-1.52979	4.04234	-7.80394	3.26054e-05	0.00168656	2.81218
5830432E09Rik	-1.52958	-0.936136	-3.32075	0.00935187	0.0391246	-2.3933
Hspb7	-1.5289	0.164403	-2.81504	0.0208675	0.0685738	-3.24457
Ccdc120	-1.52869	3.62163	-3.71978	0.00505955	0.0256665	-2.39038
Fcrl1	-1.52864	-0.0904401	-4.86331	0.000981604	0.00883598	-0.333669
Leprel4	-1.52834	2.28141	-5.92845	0.00025219	0.0041405	0.881205
Zfp52	-1.52761	-0.657344	-3.06723	0.0139456	0.05161	-2.78192
Klhdc1	-1.52595	-0.57613	-4.04618	0.00310855	0.018695	-1.39378
Nudt17	-1.52542	-1.08696	-3.25809	0.0103164	0.041913	-2.47492
Galnt15	-1.52532	3.5444	-8.61546	1.50757e-05	0.00134207	3.63628
Bdkrb2	-1.52462	-0.485604	-4.29148	0.00217697	0.0149103	-1.06702
Gm17705	-1.52457	-1.23625	-3.00125	0.015489	0.0554327	-2.83601
H2-Ob	-1.52438	0.900966	-5.45305	0.000453622	0.00566133	0.383944
Spata6	-1.52294	2.13325	-7.16268	6.27657e-05	0.00212401	2.27294
Gvin1	-1.52235	0.642331	-3.89311	0.00389922	0.0214998	-1.6832
Ankrd35	-1.52235	-0.115244	-4.63602	0.00133952	0.0108151	-0.622082
Mtmr11	-1.52185	3.11778	-4.37139	0.00194207	0.0137573	-1.32021
Pck2	-1.52098	4.204	-6.57383	0.000119126	0.00283058	1.44746
Sgce	-1.52039	3.77767	-8.46142	1.73729e-05	0.00137603	3.47851
Orai2	-1.51875	1.96092	-7.26776	5.62124e-05	0.00204795	2.38278
Smpd5	-1.51752	0.0312076	-4.36566	0.00195798	0.0138186	-0.981461
Nphp4	-1.51611	-0.386006	-3.51241	0.00694555	0.0317519	-2.15135
AA986860	-1.51424	2.86004	-2.91903	0.0176625	0.0608628	-3.52825
Gm11425	-1.51398	-2.1872	-2.65734	0.026902	0.0822415	-3.27018
Slco3a1	-1.51385	4.10933	-6.24003	0.00017444	0.00341173	1.0581
Smim3	-1.51316	1.58513	-4.55239	0.0015047	0.0116974	-0.841269
Gabre	-1.5129	0.282357	-3.75561	0.00479269	0.0247377	-1.85026
Espn	-1.51268	1.28906	-5.82187	0.00028691	0.00445073	0.814664
5033428I22Rik	-1.51265	0.840906	-5.28477	0.00056256	0.00637506	0.179029
1700020L24Rik	-1.51208	-0.311801	-3.58271	0.00623441	0.029471	-2.05536
Ctss	-1.51158	6.83132	-7.11962	6.56892e-05	0.00213858	1.98433
Cd72	-1.51149	4.01342	-5.40222	0.00048389	0.00584189	-0.00277858
Gpr68	-1.51085	0.580973	-5.10946	0.000706956	0.00725433	-0.0323858
Gramd1b	-1.51081	3.96849	-8.61392	1.5097e-05	0.00134207	3.6095
Gpr65	-1.51078	2.55355	-4.57015	0.00146786	0.0115259	-0.944652
Slc35e4	-1.50976	1.08792	-3.03912	0.0145826	0.0531761	-3.02505
Frzb	-1.50895	3.34847	-4.17366	0.00258044	0.0165939	-1.65261
Pcolce	-1.50857	5.15159	-6.98406	7.59154e-05	0.00233845	1.84308
Ptprs	-1.50821	4.21198	-8.90763	1.15842e-05	0.00122619	3.86598
Snhg18	-1.50675	2.94967	-6.90097	8.30389e-05	0.0024411	1.94721
Eml1	-1.50504	3.5441	-8.20934	2.20112e-05	0.00143128	3.25242
Trim47	-1.50432	4.65827	-4.8784	0.000961804	0.00871301	-0.798643
Syt14	-1.5037	-1.31322	-3.15872	0.012064	0.0465559	-2.60479
Plekhh2	-1.50354	1.68106	-4.7642	0.00112306	0.00962073	-0.560057
Mapk8ip1	-1.50339	3.82388	-5.14648	0.000673415	0.00704971	-0.322605
Slc7a4	-1.50088	1.7125	-5.24237	0.000594285	0.00656545	0.0726183
Fam69b	-1.50019	0.282987	-3.92437	0.00372188	0.0209117	-1.60689
Tctex1d2	-1.50015	1.29347	-5.1827	0.000642252	0.00684843	0.0286498
Xlr4b	-1.49981	-0.886282	-2.88661	0.0186034	0.0631851	-3.02953
Ngf	-1.49978	3.87896	-7.95372	2.8148e-05	0.00158296	2.97562
Sytl2	-1.49974	1.36727	-5.20422	0.000624487	0.00673857	0.0506005
Tmem252	-1.49944	0.132896	-3.79427	0.00452143	0.0237593	-1.7819
Unc13d	-1.49918	2.29981	-7.07301	6.90243e-05	0.00220942	2.17383
Runx3	-1.49905	1.82057	-6.23183	0.000176112	0.00341626	1.27024
Obsl1	-1.4986	3.06745	-6.73379	9.97003e-05	0.00259356	1.75016
Gas6	-1.49812	8.10002	-7.95065	2.82325e-05	0.00158296	2.91898
Nfatc4	-1.49709	1.90462	-6.42654	0.000140723	0.00303314	1.48756
Cd33	-1.4968	1.81229	-6.6687	0.000107152	0.00266821	1.75768
Ipcef1	-1.49679	0.438804	-4.47614	0.00167449	0.0124369	-0.850978
Rbms3	-1.49653	3.58548	-6.86311	8.6526e-05	0.0024619	1.84407
5430416O09Rik	-1.49575	0.314545	-3.6159	0.00592568	0.0285581	-2.05672
Zfp248	-1.49525	-0.0406554	-3.48978	0.00719214	0.0324982	-2.21118
Mamld1	-1.49492	1.34971	-4.04197	0.00312789	0.0187903	-1.54243
Pik3r5	-1.49451	2.16095	-4.74489	0.00115311	0.0098037	-0.645067
Ccdc3	-1.4943	2.50943	-6.24739	0.000172953	0.00339903	1.2408
Sstr2	-1.49411	1.4575	-6.03	0.000223335	0.00394215	1.05224
Zbtb7c	-1.49258	1.9515	-4.70523	0.00121756	0.0101468	-0.672491
Cyb5r2	-1.49215	-1.95001	-2.58264	0.0303523	0.0896157	-3.39012
Igkc	-1.49093	3.50842	-4.26092	0.00227468	0.015328	-1.54591
P2ry6	-1.48997	3.08676	-6.3968	0.000145584	0.00309514	1.35972
Il2rg	-1.48912	2.41605	-8.00092	2.68859e-05	0.00153586	3.09769
Fam129b	-1.48731	5.27568	-10.1368	4.11424e-06	0.00102729	4.88202
Ttc12	-1.48619	1.5174	-5.5863	0.000383608	0.00521054	0.520666
Tnfrsf25	-1.4859	0.0317849	-4.25599	0.00229089	0.0153714	-1.12992
BC030867	-1.48564	-1.39357	-2.56502	0.031229	0.091497	-3.45603
Kcnq4	-1.48535	1.25592	-5.81046	0.000290922	0.00448863	0.802125
1700066B19Rik	-1.4852	-2.38595	-2.81028	0.0210276	0.0689284	-3.04826
Clec4a2	-1.48496	1.9234	-6.44385	0.000137975	0.00300411	1.50567
Auts2	-1.48464	1.71464	-5.03962	0.000775269	0.00766947	-0.193087
Plxna4	-1.48462	2.70998	-5.58351	0.000384949	0.00521054	0.405992
Dtna	-1.48445	0.764882	-3.68786	0.00531048	0.0265323	-1.99598
Flywch2	-1.48439	-0.0490896	-3.37352	0.00861275	0.0368593	-2.38136
Cacnb1	-1.48426	1.51958	-5.426	0.000469465	0.00574509	0.321514
Hoxb3	-1.48418	-0.1914	-3.39791	0.00829216	0.0357908	-2.33383
St8sia4	-1.48398	0.915398	-4.21677	0.00242424	0.0159115	-1.24481
Ccl3	-1.48345	0.0759594	-2.91693	0.0177219	0.0610184	-3.08153
Cd28	-1.48339	-0.824084	-3.84439	0.00419372	0.0226277	-1.6624
S1pr3	-1.48194	2.94222	-5.16616	0.000656281	0.00694622	-0.173266
Rhbdl3	-1.48175	1.19811	-3.47041	0.00741059	0.0331362	-2.37727
Afap1	-1.48139	2.23412	-5.61282	0.000371127	0.00511851	0.495503
Nsl1	-1.48109	0.10368	-2.86609	0.0192257	0.0647028	-3.16171
Perm1	-1.48033	-0.612594	-3.57952	0.0062649	0.0295456	-2.0419
Gm12185	-1.48016	-0.79289	-3.67335	0.00542889	0.0269201	-1.90069
Fam181b	-1.47997	-0.841892	-3.62556	0.00583887	0.0282588	-1.96569
Gm10425	-1.47981	-0.572777	-4.0097	0.00328008	0.0193456	-1.44363
Fgfr3	-1.47952	6.35955	-9.97289	4.69334e-06	0.00103283	4.73712
Ms4a6c	-1.4786	2.71619	-6.7874	9.39894e-05	0.00255964	1.83976
Tnfsf9	-1.47786	-1.49092	-3.35053	0.00892698	0.0378454	-2.32652
Gabra3	-1.47759	3.11922	-5.49941	0.000427802	0.00547964	0.244491
Slc7a6	-1.47696	0.972909	-3.87755	0.00399084	0.0218408	-1.73901
Gm3604	-1.47691	-1.27498	-2.57632	0.0306637	0.0903326	-3.4506
Pcdhb5	-1.47646	-2.5291	-2.66223	0.0266908	0.081803	-3.24742
Thy1	-1.47593	2.30402	-3.1515	0.0122024	0.0469411	-3.05812
Lrrc16b	-1.47557	0.168724	-3.22373	0.0108888	0.0434666	-2.62709
Gm17281	-1.47523	1.09762	-3.85825	0.00410759	0.0222737	-1.7828
Cttnbp2nl	-1.47511	3.64409	-4.72896	0.00117854	0.00996563	-0.883896
Cd22	-1.47509	2.0533	-4.82302	0.00103664	0.009118	-0.525092
Pcdhga7	-1.47432	-1.6141	-2.93777	0.0171409	0.059568	-2.9047
E530011L22Rik	-1.47285	0.215706	-4.93024	0.000897019	0.00839616	-0.251238
Pdgfrb	-1.47131	5.47694	-8.05923	2.54122e-05	0.00150344	2.98098
D8Ertd82e	-1.46988	1.71191	-5.84843	0.000277795	0.00435264	0.826567
Cdc42ep5	-1.46977	3.27839	-5.06635	0.000748316	0.00751171	-0.35642
Hr	-1.46961	3.29036	-6.21385	0.00017984	0.00345911	1.11921
Tbc1d19	-1.46929	2.42421	-5.6307	0.000362966	0.00505881	0.49785
Syngr1	-1.46837	2.26124	-2.62836	0.0281907	0.0850552	-3.88209
Mybpc2	-1.46827	-1.27145	-2.625	0.028344	0.0853755	-3.38016
Birc5	-1.46783	1.91958	-5.29946	0.000551999	0.00630536	0.125462
Taf9b	-1.46721	0.612987	-4.62715	0.00135608	0.0108924	-0.657651
Efhc1	-1.46607	-0.271719	-3.93086	0.00368618	0.0208085	-1.56442
Vwa1	-1.46604	0.684564	-4.77463	0.00110719	0.00954099	-0.466073
1190002F15Rik	-1.46568	0.353517	-4.23249	0.00236981	0.0156802	-1.17911
Sash3	-1.46369	2.16141	-4.83543	0.00101934	0.00903386	-0.520929
Fmnl1	-1.46365	3.42744	-7.0232	7.27938e-05	0.00227906	2.03718
Kcne4	-1.46268	0.157423	-3.73984	0.00490827	0.0251752	-1.86332
Dusp14	-1.46265	-0.240642	-2.86327	0.0193128	0.0649068	-3.12644
Car13	-1.46256	0.963166	-3.92994	0.00369123	0.0208219	-1.66249
Smo	-1.46242	3.91687	-8.6482	1.46319e-05	0.00133593	3.64364
2610035D17Rik	-1.46212	1.29734	-4.22527	0.00239462	0.0157653	-1.27216
Ptpn18	-1.46149	1.98809	-6.2044	0.000181835	0.00348724	1.22886
Havcr2	-1.46105	1.89089	-4.85169	0.00099715	0.00890707	-0.464949
Lpcat2	-1.46047	3.25799	-7.42269	4.78804e-05	0.00193794	2.48043
Shank2	-1.46013	4.23171	-6.01484	0.000227405	0.00396148	0.763854
Padi2	-1.45868	1.2448	-4.5984	0.00141126	0.0111994	-0.743493
Jph2	-1.4581	-0.0410282	-3.89635	0.00388045	0.021428	-1.62535
Pcdhb17	-1.45773	-0.287991	-4.41629	0.00182214	0.0131738	-0.905805
Trim35	-1.45714	3.91652	-6.63457	0.000111301	0.00272939	1.54664
Selm	-1.45709	3.01768	-7.03942	7.15421e-05	0.00225363	2.09176
Capg	-1.45708	4.33685	-6.91397	8.18781e-05	0.00243837	1.82515
Xrra1	-1.45686	-2.12928	-2.5998	0.0295221	0.0878067	-3.35451
Itgam	-1.45677	1.61166	-3.95928	0.00353396	0.0202781	-1.70268
Gab3	-1.45632	-0.429958	-3.16944	0.0118616	0.04597	-2.65055
Tcf21	-1.456	4.43491	-4.66584	0.00128543	0.0105457	-1.083
Ehd2	-1.45592	4.48692	-7.2254	5.87588e-05	0.00205962	2.15882
Rhoj	-1.45426	3.59781	-6.8184	9.08515e-05	0.00251949	1.7907
Tmem229b	-1.45408	2.8194	-6.70469	0.000102959	0.00262932	1.73882
Adcy3	-1.45395	1.8558	-6.74561	9.84096e-05	0.00259356	1.83937
Ccdc109b	-1.45311	0.164893	-3.77867	0.00462889	0.0241832	-1.80765
Flrt3	-1.45258	0.199225	-3.12238	0.0127777	0.0485874	-2.78263
Pcdhb16	-1.45136	-1.36087	-3.20409	0.0112306	0.044387	-2.53854
C1qtnf7	-1.45041	1.60699	-4.72817	0.00117982	0.00997155	-0.602507
Pf4	-1.44857	0.900884	-4.53158	0.00154912	0.0119255	-0.805925
Tnfrsf11a	-1.44706	2.00671	-3.98303	0.00341183	0.0198497	-1.72494
Wnt5a	-1.44643	2.3839	-6.23102	0.000176278	0.00341626	1.23099
Lrrc75a	-1.44623	1.24226	-4.13622	0.00272481	0.0171307	-1.39464
Plekha2	-1.44495	3.68314	-6.54814	0.000122616	0.00286059	1.46978
Mthfd1l	-1.44461	3.20379	-3.90938	0.00380586	0.0211935	-2.03139
Sspn	-1.44444	2.58437	-4.82706	0.00103098	0.00908966	-0.588484
Runx1t1	-1.44375	0.0917895	-3.83808	0.00423353	0.0227669	-1.7173
Sirpb1c	-1.4429	0.0368054	-3.99557	0.0033492	0.0195783	-1.49073
Map4k1	-1.44283	1.65853	-5.4529	0.000453707	0.00566133	0.344097
Gm26606	-1.44262	-1.4833	-2.87546	0.0189389	0.0640014	-3.00198
Gm7598	-1.44175	-1.95021	-2.54594	0.0322071	0.0935304	-3.4422
Oas3	-1.43988	2.89853	-4.26656	0.0022563	0.015254	-1.44488
A430093F15Rik	-1.4397	-2.94088	-2.7158	0.0244813	0.0765353	-3.15952
Abcc1	-1.43823	2.71441	-6.05922	0.000215716	0.00384859	0.996069
Cd44	-1.43763	4.13717	-5.27403	0.000570416	0.00642589	-0.193148
Rnase6	-1.43718	0.998585	-5.0254	0.000790035	0.00775879	-0.156275
Mmp23	-1.43712	3.16665	-8.97494	1.0913e-05	0.00120278	3.97355
Tmtc1	-1.43662	1.69321	-5.54433	0.0004043	0.00534746	0.455811
2310014F06Rik	-1.43641	-1.70283	-2.93112	0.0173241	0.0600085	-2.90952
RP23-293I7.1	-1.4351	-0.388478	-3.9111	0.00379613	0.0211737	-1.58653
Lyl1	-1.43507	2.06626	-7.19718	6.05255e-05	0.00207792	2.30945
Pycard	-1.43499	1.77646	-6.74139	9.8868e-05	0.00259356	1.83648
Socs1	-1.43482	0.796489	-5.32282	0.000535654	0.00618037	0.226764
BE692007	-1.43457	0.637599	-3.16098	0.0120211	0.0464599	-2.77756
Tlr1	-1.43452	2.29633	-3.20029	0.0112981	0.0445305	-2.98412
P2ry10	-1.43427	-0.498745	-2.68297	0.0258121	0.0797798	-3.37045
Inpp4b	-1.43361	0.791654	-4.03809	0.00314576	0.0188581	-1.48836
C430042M11Rik	-1.43345	-0.8366	-3.08143	0.0136345	0.0507876	-2.74834
Fhl3	-1.4322	1.45989	-3.9029	0.00384275	0.0213073	-1.76517
Gm20033	-1.43219	0.646369	-4.19112	0.00251589	0.0162949	-1.25838
Tspan6	-1.43166	0.505432	-4.16024	0.00263123	0.0167884	-1.29067
Fam73a	-1.43093	2.02666	-5.24478	0.000592432	0.0065492	0.0437194
Efemp2	-1.42997	4.01841	-6.61631	0.000113592	0.00276049	1.51271
Gm11832	-1.42964	-1.04267	-2.95843	0.0165843	0.0581756	-2.91231
Spib	-1.42911	0.170681	-4.64306	0.00132653	0.0107558	-0.618909
Bcl2	-1.42883	2.98088	-5.66396	0.000348292	0.00497141	0.473578
Gpx3	-1.4285	5.55694	-7.54749	4.21528e-05	0.00184494	2.44484
Gbp8	-1.42785	2.31838	-3.56603	0.00639582	0.0300227	-2.41305
Nebl	-1.42768	1.25134	-4.93101	0.000896097	0.00839616	-0.296634
Fam109b	-1.42743	-0.562298	-2.56583	0.0311883	0.0914227	-3.53783
Nfkbie	-1.42647	3.30698	-6.81497	9.11932e-05	0.00251949	1.81622
Epb4.1l1	-1.4263	3.9288	-5.62831	0.000364043	0.00506559	0.304331
Chst14	-1.42507	2.26627	-5.88242	0.000266589	0.0042723	0.824191
Arl4c	-1.42386	3.74942	-7.32319	5.30613e-05	0.00201218	2.33045
2810029C07Rik	-1.42302	-0.489998	-3.06936	0.0138985	0.051458	-2.7938
Gfpt2	-1.42265	1.60268	-4.91504	0.000915517	0.00848139	-0.349159
Tmem159	-1.42124	2.87406	-5.84958	0.000277406	0.00435264	0.720366
Rgs2	-1.41951	4.27544	-8.60037	1.52852e-05	0.00134486	3.57455
C3ar1	-1.41895	3.70463	-4.55939	0.00149006	0.0116155	-1.14248
Ndrg1	-1.41845	4.27358	-9.97231	4.69551e-06	0.00103283	4.78194
Prdm1	-1.41761	0.588512	-3.78465	0.00458734	0.0240101	-1.83723
Spag5	-1.41755	0.751371	-3.86706	0.00405383	0.0220533	-1.73312
Cd52	-1.41736	3.50092	-8.31906	1.98429e-05	0.00142717	3.35862
Slc7a1	-1.41728	2.15675	-5.91145	0.000257408	0.00419008	0.869464
Nav1	-1.41662	3.20756	-7.57462	4.10099e-05	0.00182831	2.64138
Cpne7	-1.41645	-1.30565	-2.61099	0.028993	0.0866833	-3.39811
Arhgap22	-1.41609	1.45716	-4.51413	0.00158745	0.0120994	-0.883259
Gm6277	-1.41607	-0.65307	-2.78404	0.0219337	0.0709763	-3.20281
Samsn1	-1.41579	0.357722	-3.39301	0.00835554	0.0359649	-2.39388
Kif22	-1.41574	1.41735	-4.68024	0.00126015	0.0104145	-0.649357
Ager	-1.41567	0.24959	-3.60319	0.00604197	0.0289155	-2.07064
Plek2	-1.41549	0.446578	-3.44049	0.00776183	0.0342691	-2.33126
Dos	-1.41146	3.41753	-6.30138	0.000162463	0.00330381	1.20778
Cd180	-1.41139	2.44489	-3.76474	0.00472707	0.0245022	-2.12866
Gbp9	-1.41127	3.51117	-5.26308	0.000578551	0.00646658	-0.127135
Rarg	-1.41093	4.18872	-7.42764	4.76375e-05	0.00193794	2.40181
Ap1s3	-1.4109	0.420656	-3.2108	0.0111127	0.0440427	-2.67475
Slfn2	-1.40937	3.76114	-6.28825	0.000164948	0.00332551	1.15017
Exoc3l4	-1.40827	1.42642	-5.06649	0.000748169	0.00751171	-0.13351
Zdhhc1	-1.4076	3.21585	-7.00359	7.43397e-05	0.00231002	2.03416
D130040H23Rik	-1.40743	-0.911907	-3.82288	0.00433117	0.0231896	-1.68977
Eid1	-1.40686	3.90903	-7.68134	3.68346e-05	0.00177023	2.69381
Gpr161	-1.40663	-0.457304	-3.17356	0.0117846	0.0457953	-2.64281
Lca5	-1.40655	-1.26714	-3.64218	0.00569267	0.027818	-1.92906
Fmnl3	-1.40508	3.61922	-7.39721	4.91517e-05	0.00194615	2.42099
Ifit2	-1.40409	3.82741	-4.20927	0.00245065	0.0160296	-1.68004
Fam198a	-1.40396	2.72455	-4.3199	0.00209012	0.0144423	-1.33821
Shcbp1	-1.40331	-0.0734931	-3.52703	0.00679086	0.0312781	-2.15535
Arhgef25	-1.40266	3.399	-8.1286	2.37735e-05	0.00147715	3.18161
Gm11476	-1.402	-1.55558	-2.99007	0.0157676	0.0561837	-2.83353
Gulp1	-1.39907	-0.171919	-4.29384	0.00216961	0.0148767	-1.07157
AI118078	-1.39897	-0.308747	-2.9158	0.0177539	0.061104	-3.04197
Coro1a	-1.39863	4.77481	-7.49653	4.43952e-05	0.00188071	2.42856
Agpat4	-1.3965	1.90716	-5.54199	0.000405493	0.00534746	0.434467
Fam229b	-1.39593	-0.799472	-3.67851	0.00538646	0.026754	-1.89372
Foxp3	-1.39562	-2.03967	-3.21631	0.0110167	0.0437424	-2.49797
Gpsm1	-1.39543	2.83478	-4.32728	0.00206818	0.0143253	-1.34271
Cenpf	-1.39478	1.19705	-3.68141	0.00536275	0.0266615	-2.06206
Sgol1	-1.3947	-0.530803	-3.18036	0.0116588	0.0454099	-2.62717
D830044D21Rik	-1.39367	-1.48187	-3.19357	0.0114184	0.0448295	-2.54791
Cd200r4	-1.39352	-0.86244	-3.10947	0.0130416	0.0492745	-2.7052
App	-1.39247	7.98143	-5.88329	0.000266309	0.0042723	0.555387
Rassf2	-1.39222	2.99031	-5.9767	0.000238002	0.00402194	0.863248
Gm10521	-1.38935	-1.28045	-2.6502	0.027214	0.0829474	-3.34313
Fbxo17	-1.38919	0.881091	-5.02226	0.000793328	0.00777334	-0.154911
Cep55	-1.38913	-0.186006	-3.0529	0.0142667	0.0524121	-2.84889
Iqgap1	-1.38879	5.22046	-5.97747	0.000237785	0.00402194	0.627624
Clec10a	-1.38694	0.349288	-3.21432	0.0110513	0.0438375	-2.6614
Slc25a36	-1.38673	2.97296	-6.6341	0.000111358	0.00272939	1.64331
Rgs19	-1.38558	2.41098	-6.91596	8.17019e-05	0.00243837	1.9996
Pwwp2b	-1.38546	3.08214	-6.41935	0.000141881	0.00304474	1.38422
Celsr2	-1.385	1.18362	-3.62468	0.00584679	0.0282812	-2.14476
Rasl11a	-1.38471	-0.405878	-3.57588	0.0063	0.0296859	-2.06036
Tmem132a	-1.38467	3.37213	-6.83725	8.89997e-05	0.00250522	1.83361
2810408A11Rik	-1.38446	-0.693715	-3.17454	0.0117664	0.0457666	-2.62234
Fam189b	-1.38419	1.86501	-5.87648	0.000268512	0.00427885	0.848461
Myo1f	-1.38374	4.11308	-5.14468	0.000675005	0.00705603	-0.369479
Cdkl3	-1.38154	0.238279	-3.95245	0.00356992	0.020396	-1.56506
Foxc1	-1.38074	-0.289041	-3.27954	0.00997501	0.0410411	-2.50088
Gjc1	-1.37994	-0.0347682	-4.54176	0.00152721	0.0118082	-0.746447
B3gnt9	-1.37946	2.13076	-5.80549	0.000292693	0.00450841	0.741423
5430435G22Rik	-1.37921	2.71011	-5.54988	0.000401498	0.00533132	0.358602
Tnc	-1.37787	2.90822	-4.38192	0.00191321	0.0136203	-1.27713
Fkbp1b	-1.37739	-0.534319	-3.62181	0.00587246	0.0283771	-1.98673
Hspb2	-1.37738	0.74172	-4.19294	0.00250929	0.0162706	-1.26395
Slfn3	-1.37692	-1.85898	-2.5445	0.0322826	0.0936387	-3.45159
Sp110	-1.37646	3.10582	-5.01497	0.000801058	0.00782462	-0.407106
Maml2	-1.37641	2.21893	-5.96182	0.000242283	0.00404888	0.924262
Gm8995	-1.37477	2.59084	-4.32079	0.00208744	0.0144296	-1.31774
Ampd3	-1.37474	1.34977	-5.03887	0.000776038	0.00766964	-0.16375
Map3k9	-1.37463	0.68499	-4.24408	0.00233052	0.015504	-1.18768
Amica1	-1.37365	0.945114	-4.2325	0.00236979	0.0156802	-1.22683
Syngap1	-1.37321	3.04837	-5.57133	0.000390855	0.00527193	0.344375
Capn5	-1.37282	2.88488	-7.41034	4.84919e-05	0.00193934	2.49385
S1pr4	-1.36996	-0.098457	-4.35086	0.0019997	0.0139979	-0.997568
Aldh18a1	-1.3699	2.48696	-5.15943	0.000662085	0.00697783	-0.125816
4930533K18Rik	-1.36899	-2.32756	-2.81164	0.0209815	0.0688272	-3.04921
Pik3cd	-1.36803	3.6833	-6.01327	0.000227832	0.00396148	0.821326
1700037C18Rik	-1.36739	-0.230361	-2.87824	0.0188545	0.063779	-3.1063
Ccdc136	-1.36587	0.547496	-2.923	0.0175506	0.0605624	-3.13182
Pld1	-1.36494	3.85381	-8.2112	2.19723e-05	0.00143128	3.22918
Msi1	-1.36472	0.0890517	-4.05424	0.00307195	0.0185648	-1.41231
Gjc2	-1.36456	2.19048	-7.37533	5.02737e-05	0.00195855	2.4883
Col23a1	-1.36434	-0.213931	-2.90601	0.0180344	0.0618462	-3.0658
Slc41a3	-1.36404	3.575	-6.56848	0.000119844	0.00283608	1.50269
Gm28523	-1.36346	-2.08375	-2.60176	0.0294286	0.0876438	-3.35586
Spa17	-1.36339	0.0500662	-3.99304	0.00336175	0.0196352	-1.49545
Trp53i11	-1.3627	4.35721	-6.50873	0.000128188	0.00291807	1.34834
Mdfi	-1.36248	1.73445	-5.41637	0.000475248	0.00578696	0.290344
Aqp5	-1.36243	-1.35879	-2.98604	0.0158692	0.0564402	-2.85111
Kif18b	-1.36216	-0.108444	-3.07626	0.0137469	0.0510289	-2.8221
Myo1g	-1.36153	2.98926	-5.70407	0.00033145	0.00485516	0.520665
Nxpe4	-1.36144	0.751027	-4.52485	0.00156378	0.0119722	-0.805366
Kcnip3	-1.36123	1.32851	-2.98013	0.0160195	0.0567629	-3.16168
Atp8b2	-1.36095	3.10382	-6.2588	0.000170676	0.00337733	1.19139
Prelid2	-1.36018	1.05187	-3.5581	0.0064742	0.0302664	-2.23038
Dnm3os	-1.36015	1.13796	-2.83536	0.0201974	0.0670864	-3.35843
Gm26586	-1.36002	-0.911246	-2.74855	0.023223	0.0738599	-3.23155
Cers5	-1.35942	2.83687	-7.4063	4.86943e-05	0.00194047	2.49252
Kif2c	-1.35902	0.57497	-3.92098	0.0037407	0.0209599	-1.63843
Col4a1	-1.35778	7.16533	-6.80763	9.19281e-05	0.00252737	1.63962
Wdr78	-1.35666	0.651068	-3.63	0.0057995	0.0281317	-2.0715
Slc44a2	-1.35588	4.80111	-9.225	8.77061e-06	0.00112297	4.116
Pde10a	-1.3557	1.71374	-3.70018	0.00521205	0.0262315	-2.11036
Wtip	-1.35459	2.66446	-5.38827	0.000492577	0.00588929	0.154887
Csrp1	-1.35455	5.41611	-9.75077	5.62702e-06	0.00105274	4.55269
2310014L17Rik	-1.35433	-1.39186	-3.29831	0.00968605	0.0401409	-2.40408
Aspm	-1.35415	0.327147	-3.49256	0.00716142	0.0323935	-2.24284
Gcnt1	-1.35385	0.479695	-3.19871	0.0113264	0.0446112	-2.70258
Ptrf	-1.35366	5.21678	-10.149	4.07436e-06	0.00102729	4.89113
Igf1r	-1.3532	3.275	-5.23152	0.000602709	0.00661169	-0.135781
Hexb	-1.35304	5.0603	-6.54039	0.000123689	0.00287163	1.32697
Tmem191c	-1.35196	1.63693	-4.76474	0.00112223	0.00962073	-0.557762
Sla	-1.3514	3.03246	-3.72891	0.00499007	0.0254216	-2.2845
Prdm11	-1.35013	2.08263	-5.85678	0.000274996	0.00432792	0.808023
Osmr	-1.34967	3.46601	-5.16809	0.000654628	0.00693926	-0.250751
Krtcap3	-1.34913	2.24632	-5.09116	0.000724201	0.00736289	-0.18681
Fam26e	-1.34835	0.570964	-4.11358	0.00281629	0.0175006	-1.36282
Siglech	-1.34816	0.0346765	-4.28406	0.00220027	0.0150338	-1.09277
Eno4	-1.34781	-0.562074	-3.12988	0.0126269	0.0481613	-2.69903
Sorl1	-1.34781	3.54822	-4.84533	0.00100576	0.00895016	-0.709372
Lpar2	-1.34769	1.5976	-4.20817	0.00245457	0.0160492	-1.33718
Jam3	-1.34678	1.56047	-4.8872	0.000950466	0.00866567	-0.383954
Egr1	-1.34634	5.10215	-3.90016	0.00385845	0.0213615	-2.30694
Tbxas1	-1.34618	2.7222	-6.52009	0.000126554	0.00291671	1.53543
Adrbk2	-1.34604	3.40275	-5.00608	0.000810579	0.00786601	-0.46434
Vstm4	-1.34335	2.2849	-5.39519	0.000488247	0.00586389	0.20835
Gnb5	-1.34324	1.7	-4.22802	0.00238515	0.0157332	-1.3222
Lrrc49	-1.34256	0.557395	-3.51994	0.00686537	0.0315197	-2.22609
Fam105a	-1.341	3.38065	-5.37288	0.000502353	0.0059605	0.0360436
Flna	-1.34077	6.48971	-7.73821	3.4802e-05	0.00172075	2.64336
Pkmyt1	-1.3395	1.99784	-3.60374	0.00603686	0.0289127	-2.30481
Tmem154	-1.33939	-0.384543	-3.55839	0.00647133	0.0302613	-2.08714
Speg	-1.33906	2.53222	-5.12196	0.000695428	0.00717771	-0.182569
Fcgr1	-1.33891	3.83613	-7.93174	2.8758e-05	0.00160195	2.95243
Nsun7	-1.33876	-1.29615	-2.97539	0.0161412	0.0570998	-2.87037
Ntng2	-1.33817	2.89844	-6.26673	0.000169113	0.00335818	1.22274
Wisp1	-1.33768	1.42698	-5.26528	0.000576909	0.00646326	0.122464
Cyba	-1.33685	5.29025	-9.83585	5.24708e-06	0.00103477	4.62787
Kcnd1	-1.3367	-0.498058	-2.62297	0.0284371	0.0855806	-3.46002
Tcea2	-1.33628	1.29829	-4.41949	0.00181391	0.0131258	-0.999673
Nt5c3b	-1.33543	2.77763	-7.22637	5.86993e-05	0.00205962	2.30794
Ror1	-1.33439	2.33679	-6.05229	0.000217497	0.00386907	1.02167
Thsd7a	-1.3343	1.84035	-4.66592	0.00128529	0.0105457	-0.718655
Hrh2	-1.33415	-1.10663	-2.65477	0.0270141	0.0824914	-3.35287
Chst11	-1.33382	1.39101	-4.61647	0.0013763	0.0110034	-0.735555
Ngfrap1	-1.33286	2.50837	-4.79372	0.00107876	0.00937807	-0.628486
Pdzd4	-1.33085	1.12069	-3.20189	0.0112697	0.0444799	-2.78331
Cenph	-1.3308	-0.683948	-3.27308	0.0100766	0.0413498	-2.48006
Pmp22	-1.33066	3.47755	-7.27088	5.60298e-05	0.00204795	2.29761
Vasn	-1.3306	3.63931	-6.07283	0.000212263	0.00380941	0.900046
Stambpl1	-1.33057	0.990918	-3.64579	0.00566151	0.0277448	-2.09022
Sparc	-1.32959	8.258	-6.6944	0.000104138	0.00263138	1.55829
Gm11427	-1.3288	-0.1956	-3.20136	0.0112791	0.0444965	-2.62613
Laptm5	-1.32847	6.07614	-6.20117	0.000182523	0.00348724	0.884424
Sirpb1b	-1.32814	-0.373458	-2.78164	0.0220185	0.0711839	-3.23722
Plk1	-1.32753	1.64157	-4.24322	0.00233342	0.0155172	-1.29448
Cox6b2	-1.32752	0.11492	-3.38674	0.0084374	0.0362354	-2.37925
Cysltr1	-1.32747	0.454693	-3.19583	0.0113779	0.0447471	-2.70456
Nod2	-1.32739	-0.55287	-3.7519	0.00481961	0.0248393	-1.80197
Tbx2	-1.32601	3.90728	-6.74058	9.89568e-05	0.00259356	1.6646
Mnda	-1.32516	2.65034	-5.13344	0.000685025	0.00711439	-0.18445
Crtap	-1.32469	4.32016	-7.89706	2.97499e-05	0.00162308	2.87859
Gm15433	-1.32394	-0.619761	-2.96676	0.016365	0.0575947	-2.9363
Neurl3	-1.32289	4.59542	-10.9648	2.17296e-06	0.000978251	5.54964
Evi2a	-1.32248	2.3862	-5.53277	0.000410215	0.00537972	0.372767
Nkain1	-1.32242	0.0270817	-2.83808	0.0201093	0.0668505	-3.19682
Cachd1	-1.32107	1.82435	-4.12273	0.00277895	0.0173502	-1.49391
Dbn1	-1.32021	3.41194	-6.89459	8.36156e-05	0.00244426	1.89149
Ciita	-1.31985	2.5393	-5.27449	0.00057008	0.00642589	0.0194004
Esco2	-1.31955	0.501742	-3.57078	0.00634943	0.0298376	-2.1458
Gm16353	-1.31939	-2.48458	-2.6001	0.0295078	0.0878017	-3.33617
Kcnma1	-1.31938	0.159725	-3.57358	0.00632224	0.0297363	-2.10734
2023-09-06	-1.3193	2.39824	-5.80041	0.00029451	0.00451959	0.708958
Ticam2	-1.31908	-0.651825	-3.4945	0.00713997	0.0323296	-2.16232
Rap1gap	-1.31879	4.74663	-10.1077	4.2109e-06	0.00102729	4.87243
Gpr126	-1.3181	2.24059	-4.47813	0.0016698	0.0124198	-1.03659
I830012O16Rik	-1.31802	3.09873	-3.22725	0.0108286	0.0433067	-3.09503
Bst1	-1.31718	0.045496	-4.22431	0.00239798	0.0157814	-1.17497
Cav2	-1.317	2.7831	-4.87632	0.000964514	0.00873254	-0.553292
Inpp5d	-1.31565	3.86536	-5.20104	0.000627082	0.00675807	-0.263322
Ccdc88b	-1.3156	3.17985	-7.22243	5.89422e-05	0.00205962	2.27163
Ly6e	-1.31533	9.15523	-8.16535	2.29527e-05	0.00145851	3.17218
Lurap1	-1.31464	0.69926	-2.76706	0.0225413	0.0723422	-3.39523
Zdhhc2	-1.31341	1.11692	-2.96306	0.016462	0.0578648	-3.15443
Sgol2	-1.31306	-1.4317	-2.77562	0.0222329	0.0716606	-3.15073
Acvrl1	-1.31279	3.64818	-7.59629	4.01219e-05	0.00181849	2.62507
Oas1c	-1.31273	1.57792	-4.70912	0.00121107	0.0101309	-0.629814
Ppp1r3d	-1.31172	-0.0428758	-4.08833	0.0029222	0.0179371	-1.35791
Gm4419	-1.3103	-1.1638	-2.85233	0.0196546	0.0657464	-3.05842
Plau	-1.30977	2.83556	-4.9002	0.000933961	0.00857016	-0.529068
Smim1	-1.30948	2.35633	-6.2904	0.000164538	0.00332114	1.30067
Shisa3	-1.30918	-0.154843	-2.7602	0.0227914	0.0728451	-3.29504
Abr	-1.30851	4.45199	-6.30003	0.000162716	0.00330381	1.08672
Slfn8	-1.30763	2.60917	-4.23438	0.00236334	0.0156586	-1.45145
Cd93	-1.30729	4.47212	-6.6586	0.000108361	0.00268662	1.51208
1700088E04Rik	-1.30726	0.277013	-3.69404	0.0052609	0.0263914	-1.94156
Tmsb10	-1.30707	6.22804	-9.51354	6.85708e-06	0.00108277	4.34069
Basp1	-1.30652	3.59102	-4.86523	0.000979061	0.00881771	-0.689176
Pfkp	-1.3048	3.65058	-6.29092	0.000164439	0.00332114	1.16347
Tmem200b	-1.30356	3.05053	-5.30191	0.000550259	0.00628967	-0.0124262
D430040D24Rik	-1.30321	-0.00861711	-2.88076	0.0187786	0.0636098	-3.12828
Stx11	-1.30321	0.844623	-3.25794	0.0103189	0.0419132	-2.6599
G530011O06Rik	-1.30265	-0.114126	-2.69839	0.0251782	0.0781726	-3.394
Myo5a	-1.30043	2.71558	-4.11171	0.00282401	0.0175403	-1.64905
Gm26541	-1.30036	-1.63393	-2.57232	0.0308627	0.0908068	-3.42808
Hid1	-1.29995	2.8442	-5.78974	0.000298372	0.00454903	0.645592
Gbp4	-1.29945	2.36004	-4.40273	0.0018575	0.0133288	-1.16605
Akna	-1.29917	2.98705	-6.03065	0.000223164	0.00394215	0.92619
Tnfaip8	-1.29799	3.1406	-7.53367	4.27485e-05	0.00185131	2.60206
4930427A07Rik	-1.29718	0.166468	-2.64433	0.0274733	0.0834225	-3.511
Cacng7	-1.29685	2.46612	-4.27156	0.00224013	0.0152255	-1.37169
Atp2a3	-1.29672	2.24909	-5.17573	0.000648131	0.00689825	-0.0757164
Nphp1	-1.29599	2.8392	-5.87545	0.000268847	0.00427885	0.752238
Lpcat1	-1.2958	2.97938	-6.08558	0.000209085	0.00378804	0.994877
Ccdc68	-1.29543	1.78959	-4.27893	0.00221654	0.015115	-1.26205
Trib2	-1.29504	2.79521	-6.80999	9.16908e-05	0.0025254	1.85462
Podxl	-1.29501	3.97968	-7.82678	3.18781e-05	0.00166818	2.83372
Gspt2	-1.29477	-0.288225	-2.72685	0.0240489	0.0755691	-3.32895
B3gnt7	-1.294	-1.20973	-3.01555	0.0151402	0.0545945	-2.81857
Cd80	-1.29379	-1.16393	-2.64574	0.0274108	0.0833318	-3.36053
Psat1	-1.2926	2.46445	-5.69642	0.000334593	0.00487335	0.571858
Ncapg	-1.29187	-0.109608	-3.1864	0.0115484	0.0451333	-2.65689
Col16a1	-1.29166	3.5927	-7.53937	4.25016e-05	0.00184607	2.57023
Tctn2	-1.29128	2.11768	-4.64507	0.00132285	0.0107412	-0.783929
Pygo1	-1.2906	0.862196	-3.97157	0.00347018	0.020087	-1.59396
9930014A18Rik	-1.28988	-0.19544	-2.95278	0.0167345	0.0585348	-2.99916
Ier5l	-1.28806	2.62669	-5.34173	0.000522799	0.00610597	0.0961809
Pacs1	-1.28798	3.07715	-6.21785	0.000179004	0.00345086	1.14326
Il7	-1.2876	-0.162187	-3.3014	0.00963931	0.0399666	-2.48139
Rin1	-1.28626	0.520719	-4.07332	0.00298718	0.018187	-1.41662
Abcc5	-1.28562	4.07184	-6.87622	8.53011e-05	0.00245928	1.80132
Cpne8	-1.2856	3.3256	-4.70639	0.00121562	0.0101393	-0.876469
Pgm5	-1.28558	0.41091	-3.63508	0.00575473	0.0280017	-2.04048
Gsta2	-1.28506	4.93534	-3.94331	0.00361864	0.0205579	-2.23031
Trib3	-1.2849	3.80273	-4.85547	0.000992056	0.00889238	-0.736933
Mxra7	-1.28468	4.03947	-6.92741	8.0696e-05	0.00242835	1.86264
Ecm2	-1.28408	0.871441	-3.73901	0.0049144	0.0251841	-1.93631
Ncoa7	-1.28317	1.77782	-3.90842	0.00381128	0.0212168	-1.80765
Esm1	-1.28281	1.9508	-2.96436	0.0164279	0.0577688	-3.30136
Scd2	-1.28265	5.56912	-5.70746	0.000330066	0.00484841	0.261093
Aph1c	-1.28261	1.18172	-4.03741	0.00314892	0.0188638	-1.53418
Ift122	-1.28065	3.43335	-5.9297	0.000251811	0.0041405	0.746681
Sdk2	-1.28016	1.4062	-4.70796	0.001213	0.0101362	-0.613291
Emcn	-1.28	2.19065	-5.55242	0.000400223	0.00532832	0.418644
Gm17767	-1.27989	0.631766	-3.99768	0.00333882	0.0195509	-1.53465
Ephb3	-1.27933	1.20276	-5.11765	0.000699381	0.00719381	-0.0521366
Rinl	-1.27918	2.18351	-6.32674	0.000157778	0.0032497	1.35482
Cenpe	-1.27903	0.829496	-3.92412	0.00372325	0.0209117	-1.66116
Raet1e	-1.27882	0.965688	-2.67601	0.0261038	0.0804295	-3.58297
Wnk4	-1.27851	2.33246	-4.27229	0.00223778	0.0152174	-1.34997
Clec7a	-1.27793	4.54311	-3.39319	0.00835319	0.0359649	-3.05721
Fam64a	-1.27729	0.434098	-2.64747	0.0273342	0.0832103	-3.54274
Card10	-1.27727	5.58849	-10.6905	2.67174e-06	0.000982204	5.31644
Shroom3	-1.27593	5.03253	-7.61597	3.93334e-05	0.00181438	2.53436
Tor4a	-1.2758	3.85248	-6.58707	0.00011737	0.00281696	1.4904
BC068157	-1.27547	0.672146	-2.86577	0.0192353	0.0647225	-3.23966
Ssbp4	-1.27415	4.35937	-8.08747	2.47305e-05	0.00149377	3.06573
Mfng	-1.27194	1.93893	-5.8821	0.000266692	0.0042723	0.848377
5031414D18Rik	-1.27122	0.487464	-3.90301	0.00384213	0.0213073	-1.65739
St6galnac4	-1.27078	2.09673	-5.78987	0.000298324	0.00454903	0.723241
Unc5b	-1.26934	5.66266	-3.98574	0.0033982	0.0197894	-2.20533
Emilin1	-1.2691	6.12952	-5.32363	0.000535094	0.00617807	-0.257752
Csf2ra	-1.26823	5.1383	-7.38084	4.99885e-05	0.00195365	2.27622
Tppp3	-1.26733	0.871502	-2.55477	0.0317509	0.0925503	-3.75162
Entpd2	-1.26701	3.78401	-5.00339	0.000813488	0.00786975	-0.526649
Unc13b	-1.26695	3.84652	-5.71901	0.000325405	0.00480667	0.425483
1700112E06Rik	-1.26593	0.135154	-3.24545	0.0105232	0.0424614	-2.59405
Dok1	-1.26592	2.96027	-6.5803	0.000118264	0.00282054	1.58014
Map3k1	-1.26431	4.52234	-7.52618	4.30751e-05	0.00185223	2.47439
Tctn3	-1.26417	1.37532	-5.62715	0.000364569	0.00506601	0.5756
Pdk3	-1.26408	0.60637	-4.50267	0.00161317	0.0122141	-0.826776
Sirpa	-1.26408	6.20632	-6.23981	0.000174485	0.00341173	0.93181
Pygm	-1.26394	2.08067	-6.41636	0.000142367	0.00304942	1.4639
Rph3al	-1.26354	2.45253	-5.06627	0.000748387	0.00751171	-0.248585
Fancd2	-1.26251	-0.335678	-3.05643	0.0141869	0.0521993	-2.82972
Ptprcap	-1.26202	1.05194	-3.73157	0.00497005	0.0253632	-1.97139
Ecscr	-1.26162	2.48634	-6.72069	0.000101154	0.00260194	1.7791
Phf21b	-1.26157	0.178307	-3.95507	0.00355609	0.0203632	-1.55844
P2ry14	-1.26156	1.501	-4.29805	0.00215655	0.0148296	-1.19839
Ankrd13d	-1.2611	1.08668	-4.72941	0.00117781	0.00996432	-0.555318
Mthfd2	-1.26012	2.30881	-4.54681	0.00151647	0.0117676	-0.951606
Ccnd2	-1.25833	4.46051	-7.79243	3.29787e-05	0.00169915	2.75799
Krt80	-1.2582	0.024695	-3.96074	0.00352628	0.0202781	-1.54035
Slc27a1	-1.25793	5.47842	-5.91297	0.000256934	0.00418654	0.527964
Mxd3	-1.25757	0.225877	-3.65053	0.00562071	0.027608	-2.00179
Pcdhb20	-1.25496	-1.22552	-2.90482	0.0180687	0.0619352	-2.97825
Tlr13	-1.25479	2.55317	-4.15903	0.00263585	0.0167931	-1.55506
Csprs	-1.25475	-0.2057	-3.56231	0.00643251	0.0301126	-2.09509
Gm12576	-1.25324	1.44085	-5.10868	0.000707685	0.00725748	-0.0820479
Gng2	-1.2525	2.73204	-6.3062	0.000161561	0.003295	1.28421
Cdc42ep3	-1.25154	1.73949	-5.20872	0.000620843	0.00670768	0.0207511
Il10ra	-1.24991	3.82434	-6.54996	0.000122365	0.00286024	1.44877
Gm16432	-1.2499	-1.79907	-2.74107	0.0235045	0.0744171	-3.17579
Cep128	-1.24908	0.975691	-4.26769	0.00225264	0.0152459	-1.18214
Lpar5	-1.24905	-0.74281	-2.93178	0.0173059	0.0599711	-2.97748
Ccdc8	-1.24893	1.521	-4.72239	0.00118921	0.0100262	-0.605863
Plaur	-1.24825	1.79336	-4.60233	0.00140358	0.0111694	-0.803236
Nckap1l	-1.24593	4.39557	-5.83318	0.000282988	0.00441384	0.505924
H2afy2	-1.24519	2.31814	-5.55454	0.000399159	0.00532533	0.40726
Cd48	-1.24502	2.2319	-3.7419	0.00489301	0.0251128	-2.13419
Trim30a	-1.24496	3.49605	-3.69269	0.00527166	0.0264075	-2.4296
Gm11613	-1.24343	-0.876226	-2.52043	0.033564	0.0962488	-3.57331
A930024E05Rik	-1.24329	-0.184619	-3.64586	0.00566088	0.0277448	-1.97572
Btla	-1.24261	0.849062	-3.41998	0.00801274	0.0350322	-2.4135
Ucp2	-1.24249	7.10081	-5.66992	0.000345733	0.0049588	0.233931
Spry2	-1.24221	1.90295	-5.71378	0.000327507	0.00482128	0.645789
Gpsm3	-1.24216	3.3601	-7.12552	6.52801e-05	0.00213635	2.14868
S100a11	-1.24214	5.64855	-3.83258	0.0042686	0.0229104	-2.44404
Apaf1	-1.24209	2.24811	-3.40818	0.0081608	0.0354492	-2.65408
Vcam1	-1.24183	5.74261	-3.17467	0.011764	0.0457666	-3.49762
Runx1	-1.24173	1.88657	-4.98905	0.000829171	0.0079698	-0.28495
Kif21b	-1.24078	2.54753	-5.13138	0.000686885	0.00712939	-0.174909
Fzd1	-1.24076	4.19333	-7.87069	3.05295e-05	0.00163686	2.85917
Rltpr	-1.24031	0.267887	-3.79888	0.00449017	0.0237113	-1.7895
Layn	-1.23962	1.44121	-4.77519	0.00110635	0.00953848	-0.52556
Arhgap9	-1.23954	3.2199	-5.73762	0.000318044	0.00475086	0.529454
Lama4	-1.23949	3.55895	-5.783	0.000300839	0.00455942	0.54321
Casp1	-1.23725	2.33746	-4.09409	0.00289769	0.017864	-1.61875
Mndal	-1.23661	3.94161	-6.08695	0.000208746	0.00378804	0.876257
Rerg	-1.23615	2.97063	-3.9971	0.00334163	0.0195567	-1.86682
Prkab2	-1.23596	2.68722	-5.33905	0.000524599	0.0061098	0.0830768
Tgfb1i1	-1.23545	2.83315	-6.15247	0.000193235	0.00358028	1.09027
Ifi203	-1.23465	4.44631	-5.58448	0.000384483	0.00521054	0.176845
Gm5577	-1.2345	-1.98425	-2.71593	0.0244763	0.0765335	-3.20069
Sp100	-1.23424	4.87026	-6.2356	0.000175341	0.00341468	0.966778
Mdga1	-1.23415	-0.672962	-3.27877	0.00998712	0.0410541	-2.47328
Rsad2	-1.23389	4.24227	-4.14559	0.00268789	0.0169919	-1.84377
Emb	-1.23307	1.7793	-4.74254	0.00115682	0.00983041	-0.607238
Fut4	-1.23295	0.0139552	-2.82255	0.0206173	0.0680006	-3.22079
Cmklr1	-1.23136	3.44559	-4.11427	0.00281347	0.0174939	-1.77013
Trpm4	-1.2307	2.8653	-5.56349	0.000394709	0.00529684	0.352791
Cd300c	-1.23056	-1.70876	-2.60393	0.0293255	0.0874414	-3.3779
Tmem150b	-1.23052	-0.560583	-2.58569	0.0302029	0.0892816	-3.51059
BC022687	-1.22965	1.41533	-4.93683	0.000889126	0.00834504	-0.306742
Ercc6l	-1.22801	-0.336958	-2.54303	0.0323594	0.0938214	-3.60173
Cyth3	-1.22752	3.90053	-5.72216	0.000324148	0.0048026	0.421019
Lair1	-1.22737	3.05737	-6.97615	7.65639e-05	0.00235413	2.01368
Cnn2	-1.22714	4.38746	-8.6361	1.47942e-05	0.00133593	3.59527
Coro2a	-1.22681	2.31942	-5.50201	0.000426401	0.00547178	0.339778
Ift81	-1.22665	2.25702	-5.4655	0.000446524	0.00562589	0.299789
Stk26	-1.22585	-0.913868	-2.71643	0.0244565	0.0765134	-3.28092
Id1	-1.22551	3.92421	-4.451	0.00173488	0.0127287	-1.3419
Il15	-1.22536	1.31317	-4.29166	0.00217639	0.0149103	-1.18593
1700029J07Rik	-1.22532	0.749579	-4.64741	0.00131858	0.0107308	-0.641373
Ccl22	-1.22526	1.17152	-4.54201	0.00152668	0.0118082	-0.818653
Tmprss2	-1.22511	3.53092	-6.58744	0.000117321	0.00281696	1.5253
Adam19	-1.22502	2.19023	-5.35824	0.000511853	0.00603382	0.168196
Nckap5l	-1.22477	2.55014	-5.03098	0.000784206	0.0077281	-0.310585
Cxx1c	-1.22449	1.57198	-4.12509	0.00276939	0.0173094	-1.45786
Alcam	-1.22426	5.88975	-5.96307	0.000241921	0.00404888	0.583261
Fap	-1.22375	-1.6133	-2.68272	0.0258224	0.0797974	-3.27182
Zcchc3	-1.22375	1.25989	-4.30211	0.00214404	0.0147554	-1.16428
Epha7	-1.22359	1.90776	-4.40273	0.0018575	0.0133288	-1.10171
Prrt1	-1.22349	0.952694	-4.23493	0.00236147	0.0156586	-1.22722
Grip1	-1.2234	-0.483229	-3.41839	0.00803248	0.0350648	-2.28367
Zfp61	-1.22268	0.89921	-3.92573	0.00371439	0.0209012	-1.6665
Hap1	-1.22265	2.97638	-5.33683	0.000526101	0.0061098	0.0410146
Lpxn	-1.22216	1.9084	-5.41225	0.000477749	0.00579708	0.26649
Ms4a6d	-1.22205	2.86925	-5.60729	0.000373695	0.0051374	0.40772
Tlr6	-1.22116	0.74621	-4.07536	0.00297827	0.0181521	-1.43445
Galnt18	-1.22045	1.47996	-3.98606	0.0033966	0.0197879	-1.65067
Hspg2	-1.21973	6.06101	-6.98538	7.58075e-05	0.00233845	1.81311
Wfikkn1	-1.21917	-0.478939	-2.62246	0.0284605	0.0856361	-3.4658
Col5a1	-1.21867	5.02009	-5.64452	0.000356786	0.00502913	0.203372
Tmem107	-1.2179	2.10263	-5.06552	0.000749134	0.00751192	-0.207453
Ptgr1	-1.21629	3.13503	-5.75199	0.000312483	0.00468642	0.558749
Cdc25b	-1.21456	2.33461	-5.43325	0.00046516	0.00572826	0.248912
Batf2	-1.21384	0.447241	-3.36103	0.00878207	0.0374491	-2.45601
Gbgt1	-1.21378	0.104259	-3.78668	0.00457337	0.0239516	-1.79461
Ptprc	-1.21313	4.33221	-4.64529	0.00132245	0.0107412	-1.11189
Slc6a8	-1.21312	4.6825	-6.08066	0.000210306	0.00379813	0.790315
Slc7a7	-1.21259	3.37559	-6.28095	0.000166349	0.00333966	1.18109
Gdf6	-1.21152	2.32339	-4.65989	0.00129603	0.0106139	-0.794678
Cracr2a	-1.21096	-0.144393	-2.93949	0.0170938	0.0594503	-3.02645
Ctdspl	-1.21028	3.45642	-7.70567	3.59494e-05	0.00175258	2.75169
Ralgds	-1.20776	3.26432	-6.74065	9.89494e-05	0.00259356	1.72999
Fam189a2	-1.20681	1.46421	-3.50445	0.0070312	0.03199	-2.37387
Kitl	-1.20632	2.24543	-5.08154	0.000733453	0.00741078	-0.203913
Dagla	-1.20568	2.28021	-4.65351	0.00130751	0.010662	-0.796931
Ypel1	-1.20539	0.701309	-3.28439	0.00989949	0.0408283	-2.60159
Milr1	-1.20508	1.34959	-5.03141	0.000783752	0.00772807	-0.176288
Gm26737	-1.20489	-2.03703	-2.67078	0.0263247	0.0809015	-3.26183
Ncaph	-1.20481	0.956346	-4.16763	0.0026031	0.0167084	-1.32333
Gpx8	-1.20467	1.84313	-5.67522	0.000343472	0.00494702	0.602404
Ckap2l	-1.20465	0.845722	-3.1168	0.0128912	0.0488847	-2.87974
Top2a	-1.20449	2.74609	-3.49266	0.0071603	0.0323935	-2.61099
Zbtb8b	-1.20446	-1.29881	-3.13117	0.0126011	0.0481187	-2.647
Zfp251	-1.20242	2.16332	-5.40987	0.000479198	0.00581032	0.237864
Dock10	-1.20208	3.32858	-4.11409	0.0028142	0.0174939	-1.75277
Paqr4	-1.20159	2.23062	-4.18419	0.00254129	0.0164107	-1.46675
Nusap1	-1.20156	1.19608	-3.65129	0.00561421	0.0275883	-2.11222
Prx	-1.20077	-0.36792	-2.74366	0.0234068	0.0742036	-3.29606
Adgb	-1.19899	1.45214	-4.52789	0.00155714	0.0119588	-0.868603
Slc25a4	-1.19889	4.6155	-6.45025	0.000136974	0.00299572	1.24779
Bbs2	-1.19885	2.31048	-6.16145	0.000191209	0.00356383	1.1512
Mapk7	-1.1987	3.35007	-6.19125	0.00018465	0.00350446	1.07554
Nucb2	-1.19851	3.55826	-4.80802	0.00105798	0.00924695	-0.770668
Ddx60	-1.19805	1.88332	-2.67933	0.025964	0.0801052	-3.74583
Fxyd5	-1.19774	3.78046	-6.69911	0.000103597	0.00262932	1.62635
Ebi3	-1.19583	0.284474	-3.39738	0.00829897	0.0358112	-2.38342
Nxpe3	-1.19582	1.24344	-4.93994	0.00088543	0.00832637	-0.288091
Cmtm3	-1.1958	4.35116	-8.40164	1.83663e-05	0.00137603	3.37318
Fbln5	-1.19448	4.1571	-4.56566	0.00147709	0.0115613	-1.20665
E430024P14Rik	-1.19436	-2.13232	-2.53303	0.0328866	0.0949412	-3.45028
Cd46	-1.19406	0.232294	-3.53105	0.00674899	0.0311663	-2.17901
Pafah1b3	-1.19396	2.71878	-5.24841	0.000589648	0.00653666	-0.0417793
Fgf11	-1.19364	0.603691	-3.09046	0.0134406	0.0502289	-2.88625
Gab2	-1.19265	3.46769	-6.73575	9.94848e-05	0.00259356	1.70245
Map3k14	-1.19251	3.07773	-6.0746	0.000211819	0.00380837	0.966651
Gm2830	-1.1924	-0.523087	-2.94089	0.0170556	0.0593557	-2.98462
Cybb	-1.1918	5.26101	-5.22088	0.000611099	0.00666176	-0.382449
Gsg2	-1.1915	0.0563254	-3.15681	0.0121004	0.0466576	-2.7199
Ypel4	-1.19121	1.20084	-3.35736	0.0088324	0.0375744	-2.56159
Cdca3	-1.19108	2.33108	-4.34266	0.00202323	0.0141223	-1.25273
Troap	-1.19088	-0.233164	-2.56994	0.0309817	0.0909784	-3.57475
Cfap43	-1.1897	2.07796	-3.84594	0.00418402	0.0226166	-1.94945
Clca1	-1.18962	3.71386	-4.40657	0.00184742	0.0132787	-1.37781
Notch3	-1.18904	2.61114	-6.3728	0.00014964	0.0031657	1.37203
Mrvi1	-1.18819	2.61068	-5.51814	0.000417825	0.00539835	0.325484
Anxa1	-1.18789	3.99942	-6.73842	9.91928e-05	0.00259356	1.64727
Prr7	-1.18744	-0.584989	-3.1034	0.0131678	0.0496201	-2.73827
Prelp	-1.18693	7.00215	-4.57464	0.00145871	0.0114698	-1.2936
Fam102b	-1.18619	2.27096	-4.45532	0.00172434	0.0126809	-1.07834
Ccr2	-1.18614	3.27658	-3.27098	0.0101098	0.0414265	-3.06015
Pask	-1.18613	-0.290025	-3.41969	0.00801635	0.0350322	-2.29694
Kifc1	-1.18595	1.28545	-2.9953	0.0156366	0.0558563	-3.13825
Slamf8	-1.18499	1.33126	-3.36063	0.00878747	0.0374491	-2.57501
Cyth4	-1.18436	4.66749	-4.89975	0.000934529	0.00857016	-0.785489
Wdr66	-1.18348	1.6184	-4.63295	0.00134523	0.0108456	-0.741838
Sema4c	-1.18321	3.39675	-5.56727	0.000392843	0.00529459	0.284945
Ska2	-1.18242	1.66034	-4.4653	0.00170024	0.0125413	-0.981786
Zfp354c	-1.18141	0.645202	-4.16421	0.0026161	0.0167468	-1.29968
Lrrc8b	-1.18074	1.39987	-4.91799	0.000911886	0.00847933	-0.331112
Oas1b	-1.18058	2.14426	-3.82058	0.00434612	0.0232097	-2.00254
Gltp	-1.17936	4.07128	-6.06514	0.000214206	0.00383225	0.832458
Tmem204	-1.17932	4.42642	-4.71608	0.00119955	0.0100655	-1.02217
4632428N05Rik	-1.17927	4.58953	-6.37329	0.000149557	0.0031657	1.15661
Tspan15	-1.17907	3.59009	-5.99001	0.000234246	0.00399102	0.797254
Rcan3	-1.17904	2.24002	-4.92009	0.000909317	0.00846508	-0.42228
A230028O05Rik	-1.17893	-2.26452	-2.49154	0.0351695	0.0997631	-3.5003
Hk1	-1.17891	4.05917	-6.5094	0.000128091	0.00291807	1.37343
AF251705	-1.17705	3.32579	-6.4674	0.000134332	0.00297903	1.40679
Ggt7	-1.17667	1.6933	-3.03452	0.0146899	0.0534425	-3.1449
Thbs1	-1.17628	2.46412	-3.43422	0.00783764	0.0345144	-2.65378
Stk36	-1.17606	0.837815	-4.07768	0.00296815	0.0181033	-1.44092
Cmtm7	-1.17485	2.6377	-5.46861	0.00044477	0.00561922	0.256614
Pld4	-1.17447	4.28936	-7.89398	2.98399e-05	0.00162308	2.87301
Npas2	-1.17368	-0.695836	-2.73444	0.023757	0.0748576	-3.27615
Pacrg	-1.17315	0.0872915	-3.14042	0.0124181	0.0475576	-2.74788
Mutyh	-1.17306	-0.213427	-2.9348	0.0172225	0.059803	-3.02585
Irf8	-1.17264	4.93136	-8.97324	1.09295e-05	0.00120278	3.87661
Hnf1b	-1.17255	5.06213	-8.27505	2.0683e-05	0.00143128	3.20432
Tcte2	-1.17243	1.32933	-3.20727	0.0111747	0.0442171	-2.81313
Jazf1	-1.16992	0.84149	-4.41677	0.0018209	0.0131708	-0.963087
Synpo	-1.16905	5.6136	-3.38865	0.00841239	0.0361552	-3.15181
Apbb1	-1.16898	2.31725	-2.59125	0.0299325	0.0887115	-3.96428
Irf4	-1.16874	-0.538941	-2.53154	0.0329663	0.0950754	-3.59529
Vcan	-1.16835	0.197035	-2.77729	0.022173	0.0715214	-3.31358
Nuf2	-1.16802	0.815226	-3.26704	0.0101724	0.041594	-2.64519
Rcn3	-1.16732	4.92888	-8.44981	1.75611e-05	0.00137603	3.38221
Aurkb	-1.167	1.12605	-3.60839	0.00599406	0.0287665	-2.16774
Dlg4	-1.1666	2.85083	-3.50944	0.00697731	0.0318283	-2.60371
Clic1	-1.16645	5.45063	-9.04212	1.02857e-05	0.00118549	3.92099
Cd83	-1.1663	2.29086	-3.5497	0.00655825	0.0305677	-2.44352
Dtx4	-1.16406	4.09121	-8.36011	1.90931e-05	0.00139992	3.35095
Nynrin	-1.16308	-0.0941915	-3.12984	0.0126277	0.0481613	-2.74491
Ydjc	-1.16277	0.297501	-3.03098	0.0147727	0.0536187	-2.9386
Ces1a	-1.16274	-1.93902	-2.63616	0.027838	0.0842367	-3.31712
Rpusd1	-1.16206	1.96824	-5.33956	0.000524259	0.0061098	0.166283
Spata33	-1.16191	-0.174002	-3.75198	0.004819	0.0248393	-1.82472
Sh3bp1	-1.16167	3.45642	-6.83352	8.93626e-05	0.00250522	1.81352
Ankrd13b	-1.16125	3.3318	-5.31911	0.00053821	0.00619216	-0.0340252
Pcdhgb2	-1.16084	-0.34275	-3.31554	0.00942833	0.0393773	-2.4456
AI504432	-1.16062	0.191925	-3.5824	0.00623734	0.029471	-2.10005
Batf	-1.16035	0.31827	-3.25894	0.0103027	0.0418921	-2.59547
Srpx2	-1.15932	2.78291	-3.82591	0.00431149	0.0231091	-2.10009
Gm26947	-1.15869	-1.11458	-2.52061	0.0335541	0.0962366	-3.54972
Hepacam2	-1.15851	-0.950904	-2.49423	0.035017	0.0994846	-3.60445
Setbp1	-1.15783	0.509709	-3.04386	0.0144732	0.0529234	-2.94634
4933431E20Rik	-1.15668	2.81811	-5.67686	0.000342778	0.00494205	0.501774
Arhgap25	-1.15572	2.70847	-4.14231	0.00270074	0.0170293	-1.60823
Zfp641	-1.15506	0.720645	-4.29712	0.00215941	0.0148375	-1.11941
Vwa7	-1.15494	0.47183	-3.96019	0.00352917	0.0202781	-1.5755
Heyl	-1.1538	2.7691	-5.57197	0.000390539	0.00527193	0.373823
Gyltl1b	-1.1521	1.45525	-3.52037	0.00686085	0.0315119	-2.34997
Trps1	-1.15206	1.32999	-5.01634	0.000799599	0.00781694	-0.195403
Alox5ap	-1.15182	3.05546	-5.55091	0.00040098	0.00533132	0.308599
Oxct1	-1.1512	3.85844	-7.25574	5.69224e-05	0.00205397	2.2395
Fst	-1.15069	1.80749	-3.02881	0.014824	0.053782	-3.17805
Fbxo10	-1.15048	1.66667	-4.28871	0.00218562	0.0149456	-1.23543
Scimp	-1.14949	0.580926	-2.89797	0.018268	0.0624103	-3.18108
Snx20	-1.14823	1.95376	-4.41304	0.00183055	0.0132128	-1.09605
Tshz3	-1.14786	0.740827	-2.91955	0.0176478	0.0608243	-3.16944
Cdca5	-1.1474	0.372467	-3.18757	0.0115269	0.0450905	-2.71
Loxl3	-1.14709	3.05771	-4.69268	0.00123875	0.0102916	-0.86069
Gdpd1	-1.14699	1.4832	-2.98711	0.0158423	0.0563914	-3.18364
Bub1b	-1.14686	1.66916	-2.86468	0.0192692	0.0648076	-3.41201
Usp18	-1.1467	4.76528	-4.35799	0.00197948	0.0139074	-1.58819
Dock2	-1.1466	3.15614	-5.00442	0.000812374	0.00786975	-0.437668
Gata6	-1.14618	4.0238	-5.97793	0.000237654	0.00402194	0.727639
Dsn1	-1.14516	1.28607	-3.7094	0.00513972	0.0259752	-2.03855
Themis2	-1.1449	3.48019	-4.4809	0.0016633	0.0123805	-1.23498
Tbc1d9	-1.14223	2.96033	-4.51932	0.00157595	0.0120385	-1.09274
Tuba1a	-1.14156	4.18945	-4.66225	0.00129181	0.0105843	-1.07239
Krt23	-1.14001	3.47646	-3.88606	0.00394042	0.0216412	-2.12859
Mir142hg	-1.13984	0.457582	-3.16116	0.0120175	0.0464599	-2.76048
2810417H13Rik	-1.13958	1.25141	-2.94152	0.0170384	0.059334	-3.2177
Nol4l	-1.13785	1.89358	-3.96917	0.00348253	0.0201172	-1.73696
Abca9	-1.13769	3.11517	-5.26675	0.000575815	0.00645703	-0.0746427
Slc43a2	-1.13673	5.09855	-7.21138	5.96296e-05	0.00206416	2.08807
Gm9796	-1.13464	-2.17442	-2.49124	0.0351867	0.099784	-3.50686
Mb21d1	-1.13409	0.565655	-4.14267	0.00269934	0.0170293	-1.32427
Pbxip1	-1.13369	5.18193	-7.76915	3.37485e-05	0.00170294	2.6837
Slc22a17	-1.13364	2.76813	-3.07016	0.0138808	0.0514148	-3.28834
Hn1	-1.13349	4.85579	-6.27611	0.000167284	0.00334225	1.01436
Lrrn3	-1.13277	0.836932	-2.88448	0.0186672	0.06332	-3.23964
Irak1bp1	-1.13254	1.52396	-4.24784	0.00231794	0.0154683	-1.27595
Tgfbi	-1.13078	7.15337	-4.87436	0.000967066	0.00873938	-0.852938
Tnfaip8l2	-1.13062	2.24473	-4.88418	0.000954344	0.00866776	-0.474694
Bag2	-1.12873	1.90734	-4.89785	0.000936921	0.00858236	-0.412822
Nhsl1	-1.12868	3.43697	-6.77551	9.5224e-05	0.00256201	1.74925
Bbs12	-1.12746	-0.106791	-3.44498	0.00770803	0.034093	-2.27552
Ube2c	-1.1274	1.77471	-4.27302	0.00223543	0.0152174	-1.27384
Plcg2	-1.12707	2.7289	-5.45044	0.000455125	0.0056625	0.220616
Tex9	-1.12695	0.270511	-3.13042	0.0126161	0.0481613	-2.78535
Gbp2	-1.12692	3.2308	-5.18896	0.000637033	0.0068182	-0.197498
Fmn1	-1.12647	2.39238	-4.37325	0.00193693	0.0137333	-1.21746
Sh2d4a	-1.12625	3.77051	-5.53502	0.000409054	0.00537377	0.189156
Ano6	-1.12606	4.91294	-6.03535	0.000221918	0.00393332	0.710307
Itpripl2	-1.12575	4.45993	-5.0879	0.000727321	0.00737064	-0.501334
Clspn	-1.12573	0.0645034	-2.61103	0.0289911	0.0866833	-3.55139
Sectm1a	-1.12508	0.933499	-2.74791	0.0232468	0.0738698	-3.46961
Tle6	-1.12465	1.39633	-4.45348	0.00172882	0.0127029	-0.967507
Plscr3	-1.12382	4.41424	-9.19766	8.98052e-06	0.00113134	4.10663
Zfp580	-1.12323	0.854462	-3.14283	0.0123708	0.0474433	-2.84227
Sorbs2	-1.12203	6.11903	-5.28766	0.000560463	0.00636519	-0.310313
Syt9	-1.1203	1.36186	-4.71938	0.00119412	0.0100528	-0.596171
Bmper	-1.12025	1.63815	-2.72172	0.0242489	0.0760164	-3.63331
Osbpl10	-1.11987	-0.193239	-3.53149	0.00674439	0.031156	-2.14174
Abi3bp	-1.11951	2.62292	-3.44684	0.00768586	0.0340286	-2.66309
Fscn1	-1.11856	4.20583	-7.41649	4.81862e-05	0.00193794	2.37915
Ahdc1	-1.11851	4.64945	-7.29122	5.48543e-05	0.00204795	2.20534
Mark1	-1.11827	1.85997	-4.47714	0.00167212	0.01243	-0.991881
Il2rb	-1.1177	1.9934	-4.04749	0.00310259	0.0186855	-1.63595
Car9	-1.11738	-0.689556	-2.66233	0.0266861	0.081803	-3.38381
Twf2	-1.1167	3.4652	-7.00213	7.44561e-05	0.00231002	1.99984
2700081O15Rik	-1.1163	3.56062	-6.10593	0.000204117	0.00372557	0.942579
Dnah1	-1.1161	-0.320336	-2.90935	0.0179382	0.0615655	-3.05303
Ggn	-1.1154	-0.531916	-2.59161	0.029915	0.0886905	-3.50619
Grb10	-1.11424	3.21614	-4.08494	0.00293674	0.0179896	-1.77988
Ifi205	-1.11371	0.21869	-3.24903	0.0104642	0.0422732	-2.59974
Gm12250	-1.11234	1.67252	-4.4257	0.00179803	0.0130513	-1.04222
Lgi2	-1.11229	1.41198	-3.02201	0.0149853	0.0541838	-3.11822
[truncated: 2,590 more rows]
