# Supplementary material for: SHMT2 reduces fatty liver but is necessary for liver inflammation and fibrosis in mice
Source: Commun Biol. 2024 Feb 12;7:173. doi: 10.1038/s42003-024-05861-y (PMC10861579; doi:10.1038/s42003-024-05861-y)
Supplement: Supplementary file 8 — Supplementary Data 5 [file 42003_2024_5861_MOESM8_ESM.xlsx]

## Sheet: Fig. 1b - e
	log2FC
	fl/fl1	fl/fl2	fl/fl3	fl/fl4	fl/fl5	HKO1	HKO2	HKO3	HKO4	HKO5
Glycine	0.0705674	0.0570107	-0.0604201	-0.114618	0.0383668	1.57716	1.62755	1.38351	1.4204	1.66807
Serine	0.152208	0.218987	-0.274576	-0.0161012	-0.137298	0.710448	0.667151	0.396339	0.844526	0.226024
Glutamate	0.502408	-0.0284129	-0.467563	-0.179531	-0.00469679	1.14593	0.502408	-0.135941	0.390604	-0.215376
Valine	0.241875	0.145634	-0.627934	0.0928968	-0.00340533	0.0987597	0.121976	0.567734	0.163326	0.13752
Tryrosine	0.483304	-0.310835	-0.377584	0.189858	-0.175426	0.134576	0.289394	0.134576	0.807001	-0.381608
Phenylalanine	0.580162	0.0425047	-0.527987	0.0395931	-0.407866	0.273184	0.27566	0.283065	0.243127	-0.130332
Threonine	-0.217549	0.174567	-0.338855	0.240728	0.0553235	0.293635	0.189002	0.12371	0.222133	0.0270344
Proline	0.00602379	0.151701	0.121501	-0.1594	-0.149323	0.497877	0.361228	-0.145979	0.572839	-0.504262
Leucine	0.447779	0.169685	-0.957596	0.0482283	-0.055382	0.0804172	0.150319	0.533323	-0.0997761	0.0712934
Isoleucine	0.413709	0.065089	-0.722875	0.0864053	-0.0677368	0.172283	0.128116	0.484026	-0.22355	0.0864053
Methionine	0.119435	0.228819	-0.426533	0.129283	-0.145577	0.433436	0.372554	-0.25021	0.139064	-0.594656
Alanine	-0.106049	0.340239	-0.0213218	-0.159146	-0.114004	0.230538	0.193264	-0.0863511	0.369468	-0.641988
Lysine	0.195464	0.247387	-0.348856	-0.0629182	-0.111976	0.182864	0.295836	-0.18242	0.0710732	-0.467277
Glutamine	0.199905	0.19747	-0.137538	-0.282515	-0.038797	0.261223	0.210659	-0.158241	-0.0613975	-0.360187
Cystine	-0.652077	0.83335	-0.08092	-0.652077	0	-0.196397	0.21864	0.644905	-1.6939	0.59368
Trptophan	0.0791679	-0.128862	-0.160805	0.332483	-0.192095	-0.185235	-0.0125747	0.209818	0.130658	-0.606674
Histidine	-0.0946229	0.240024	-0.169203	0.188462	-0.228387	-0.0792866	0.236527	-0.2068	-0.00289076	-0.464132
Arginine	0.107149	-0.17203	0.13295	-0.122857	0.0291463	-0.651676	-0.125403	-0.552385	0.211738	-0.307166
Aspartate	0.370764	0.0836268	0.457725	-0.506553	-0.810947	-0.364779	-0.506553	-1.35769	-1.52232	-1.92159
Serum serine (uM)
fl/fl1	78.1
fl/fl2	81.8
fl/fl3	58.1
fl/fl4	69.5
fl/fl5	63.9
HKO1	115
HKO2	111.6
HKO3	92.5
HKO4	126.2
HKO5	82.2
Serum glycine (uM)
fl/fl1	267.3
fl/fl2	264.8
fl/fl3	244.1
fl/fl4	235.1
fl/fl5	261.4
HKO1	759.5
HKO2	786.5
HKO3	664.1
HKO4	681.3
HKO5	808.9
Serum aspartate (uM)
fl/fl1	33.8
fl/fl2	27.7
fl/fl3	35.9
fl/fl4	18.4
fl/fl5	14.9
HKO1	20.3
HKO2	18.4
HKO3	10.2
HKO4	9.1
HKO5	6.9

## Sheet: Fig. 2a - d, Fig. 2g - h
Hepatic serine (pmol/mg tissue)
fl/fl1	267.081
fl/fl2	214.857
fl/fl3	236.504
fl/fl4	230.71
fl/fl5	189.614
HKO1	113.284
HKO2	168.755
HKO3	125.545
HKO4	156.378
HKO5	124.391
Hepatic glycine (pmol/mg tissue)
fl/fl1	186.934
fl/fl2	145.413
fl/fl3	187.986
fl/fl4	172.724
fl/fl5	141.728
HKO1	392.436
HKO2	437.284
HKO3	355.748
HKO4	329.439
HKO5	332.974
	logFC	-log10(p-value)
UTP	0.81496	0.300041
Ursodeoxycholic acid	-0.57553	1.31836
Uridine diphosphate-N-acetylglucosamine	-1.5361	1.37307
Uridine	0.26301	0.42096
Urea	0.11012	0.346488
Uracil	0.19091	0.346479
UMP	-0.86482	0.905669
UDP-glucose	-2.0684	0.968107
UDP	0.093491	0.0481673
Tyrosine	-0.87766	2.11696
Tryptophan	-0.69893	2.13885
Thymine	0.0067443	0.0607604
Thymidine	0.60114	1.32515
Threonine	-0.58743	1.6113
Thiamine pyrophosphate	-0.41615	1.45602
Thiamine monophosphate	0.77817	3.3938
Thiamine	0.40988	1.22502
Taurolithocholate	-1.5033	2.24412
Taurodeoxycholate	-0.031925	0.0870662
Taurocholate	0.15746	0.305553
Taurochenodeoxycholate	-0.33411	0.807126
Taurine	-0.055027	0.0199193
Succinyl-CoA	0.77761	1.46144
Succinate	-0.28976	0.135922
stearoylcarnitine	0.056368	0.206461
Spermine	0.03709	0.0886399
Spermidine	0.17823	0.0176654
Sorbitol	-1.6471	1.71819
Serotonin	-0.097096	0.160421
Serine	-0.59283	1.66629
Sarcosine	-0.0076582	0.060336
Riboflavin	0.25272	0.438112
Pyruvate	-0.20474	0.521982
Pyroglutamic acid	0.12982	0.228163
Pyridoxine	0.14774	0.332631
Pyridoxamine	0.58742	1.68601
Pyridoxal 5'-phosphate	0.29371	0.263946
Putrescine	1.5123	1.85974
Propionyl-CoA	0.40204	0.649461
Proline	-0.5214	1.0854
Picolinic acid	0.11429	0.393952
Phosphorylcholine	0.094165	0.225002
Phenyllactic acid	-0.59158	1.55488
Phenylalanine	-0.50563	1.23862
Phenylacetylglutamine	-1.2835	4.29684
Pantothenate	0.11622	0.335546
Palmitoylcarnitine	-0.2229	0.250411
Ornithine	-0.43236	1.07328
Nicotinic acid adenine dinucleotide	0.14874	0.36226
Nicotinic acid	-0.067408	0.0555321
Nicotinamide riboside	0.34438	0.554411
Nicotinamide adenine dinucleotide	0.21263	0.679189
Nicotinamide	0.10493	0.387725
NADP	0.44439	2.36093
N-Methyl-D-aspartic acid	-0.35759	0.861003
N-Acetylornithine	-0.81674	1.99059
N-Acetylglutamine	-0.43949	0.7602
N-Acetyl-L-glutamic acid	0.65941	1.06632
N-Acetyl-L-alanine	-0.29962	0.420868
N-Acetyl-glucosamine 1-phosphate	0.33583	0.915638
N-Acetyl-D-glucosamine	0.16833	0.496305
Methionine sulfoxide	-0.090099	0.248098
Methionine	-0.24636	0.690157
Malate	0.17466	0.108574
Propionyl-L-carnitine	0.21973	1.04982
N-Phenylacetylglycine	-0.010188	0.150919
Malonyl-CoA	-0.0085273	0.0642912
DL-2-Aminooctanoic acid	0.07891	0.146423
L-Acetylcarnitine	0.0078843	0.00779123
Lysine	-0.1729	0.304851
Lithocholic acid	0.37238	0.911793
Lipoate	0.22327	1.20412
Linoleoylcarnitine	-0.22614	0.280975
Leucine	0.35072	0.444857
Lactate	-0.69749	1.6356
L-Pipecolate	-0.49357	2.06063
L-Kynurenine	-0.044029	0.0324567
L-Dihydroorotate	-0.14374	0.265448
L-2-Aminoadipate	1.0309	0.919807
Kynurenate	0.87247	0.828947
Isoleucine	-0.20094	0.348577
Inosine	0.64338	1.1889
Indole-3-carboxylic acid	-0.43292	1.41774
Indole	0.13586	0.323133
IMP	-0.29925	0.827251
Imidazoleacetic acid	-1.6227	1.90644
Imidazole	0.016618	0.0122757
Hypoxanthine	0.098522	0.337979
Hydroxyproline	0.28263	0.704917
Hydroxyisocaproic acid	-0.4096	1.15684
Homoserine	-0.77636	1.57761
Homocysteic acid	-0.067698	0.196311
Histidine	-0.48101	1.65193
Hippurate	-1.6823	0.877555
Guanosine	-0.077574	0.147959
Guanine	0.099574	0.17203
Guanidoacetate	1.4775	4.48304
GTP	-0.17241	0.03608
GMP	0.22439	0.558729
Glycolithocholate	0.19076	0.318361
Glycocholate	1.7524	2.58978
Glycine	1.2634	4.2467
Glyceraldehyde 3-phosphate	1.35	1.93877
Glutathione	-0.23356	0.443541
Glutamine	0.22023	0.0437355
Glutamate	-0.39195	0.808186
Glucuronate	-0.99744	3.39708
Glucosamine	-0.12666	0.20607
Gluconate	-0.30944	0.515387
GDP	0.25	0.45347
Fumarate	0.23011	0.503499
Fructose 1,6-bisphosphate	-0.48118	0.613448
Folic acid	-0.5392	1.47006
Flavin Mononucleotide	0.33592	1.5529
Flavin adenine dinucleotide	0.098021	0.274995
Ethanolamine	-0.48322	1.49278
dUMP	-0.065544	0.141637
dTMP	0.05672	0.096064
Dimethylglycine	0.08617	0.167708
Dimethylamine	0.1551	0.484656
dGTP	0.17573	0.246264
dGMP	0.21079	1.72844
dGDP	0.23699	0.847345
Dephospho-CoA	-1.4914	1.44416
Deoxyuridine	0.6076	1.34697
deoxyinosine	-0.064187	0.219704
Deoxycytidine	0.10182	0.169187
Deoxyadenosine	0.32737	0.211026
dCTP	2.2585	1.30655
dCMP	-0.20087	0.268492
dATP	-0.3164	0.474476
dAMP	-0.06191	0.172456
D-Sedoheptulose 7-phosphate	0.87169	3.75139
D-Ribose 5-phosphate	0.23681	0.554692
D-Erythrose 4-phosphate	0.40841	0.0300253
D-Citramalic acid	0.2405	0.470993
Cytosine	0.4503	0.851737
Cytidine	0.38708	0.937155
Cysteine	-0.55804	1.53735
Cystathionine	-0.7291	1.57551
Creatinine	0.16949	0.217958
Creatine	0.28473	0.30837
Coenzyme A	-0.25389	0.190252
CMP	0.27395	0.52369
Citrulline	-0.17196	0.36192
Choline	-0.61478	3.19733
Cholesterol sulfate	0.63278	1.84206
CDP-ethanolamine	-1.0392	2.04944
CDP	0.015758	0.0564362
Carnitine	-0.028603	0.0940531
cAMP	0.51236	2.05579
Biotin	0.65509	0.977737
Betaine	-1.7447	4.13523
beta-nicotinamide D-ribonucleotide	0.24311	0.61502
ATP	0.024885	0.002142
Asymmetric dimethylarginine	-0.32446	0.672886
Aspartate	-0.19819	0.414122
Asparagine	-0.26257	0.277481
Argininosuccinic acid	-0.1101	0.245338
Arginine	-0.31131	0.292047
Anthranilate	1.2703	1.35346
AMP	-0.17764	0.454371
Alanine	-0.1176	0.238523
AICAR	-0.036602	0.100147
ADP-ribose	-0.41856	0.627548
ADP	-0.070411	0.231991
Adenosine 5'-phosphosulfate	0.21469	0.583409
Adenosine	0.51418	0.862488
Acetyllysine	-0.13669	0.414912
Acetyl-CoA	0.17062	0.394469
6-Phospho-D-gluconate	0.089864	0.112591
5-Hydroxyindole-3-acetic acid	0.6907	1.09048
5-Deoxyribose-1-phosphate	0.08616	0.391442
5-Aminolevulinate	0.52559	1.2215
4-Pyridoxate	0.27963	0.407546
4-Aminobutanoate	0.056992	0.00353211
3-Hydroxybutyryl-CoA	-0.39599	1.19909
2'-Deoxyguanosine	0.017667	0.0113073
2-Keto-D-gluconic acid	-0.43063	1.63663
2-Hydroxyglutarate	0.45858	1.19394
1-Methylnicotinamide	-1.6692	1.95078
1-Methylhistidine	-0.16477	0.366804
Pathway	-log10(p-value)	Enrichment ratio
Methionine Metabolism	3.03527	4.67
Glycine and Serine Metabolism	2.21396	3.043
Phosphatidylethanolamine Biosynthesis	2.02136	6.397
Phosphatidylcholine Biosynthesis	1.82681	5.484
Glutathione Metabolism	1.40121	3.841
Thiamine Metabolism	1.34679	5.682
Homocysteine Degradation	1.34679	5.682
Glutathione Metabolism	1.34582	3.659
Pantothenate and CoA Biosynthesis	1.34582	3.659
Warburg Effect	1.1549	2.203
Pyrimidine Metabolism	1.12843	2.174
Lysine Degradation	0.966576	2.564
Beta-Alanine Metabolism	0.844664	2.256
Arginine and Proline Metabolism	0.832683	1.932
Methylhistidine Metabolism	0.829738	6.41
Vitamin B6 Metabolism	0.739929	2.561
Betaine Metabolism	0.707744	2.439
Tryptophan Metabolism	0.694649	1.709
Transfer of Acetyl Groups into Mitochondria	0.675718	2.328
Histidine Metabolism	0.630784	1.786
Bile Acid Biosynthesis	0.610834	1.575
Phytanic Acid Peroxisomal Oxidation	0.568636	1.961
Plasmalogen Synthesis	0.568636	1.961
Pyruvate Metabolism	0.540608	1.596
Glutamate Metabolism	0.524329	1.571
	log2FC
	fl/fl1	fl/fl2	fl/fl3	fl/fl4	fl/fl5	HKO1	HKO2	HKO3	HKO4	HKO5
Betaine	-0.599581	0.0424902	0.222098	0.00466987	0.189659	-1.70531	-1.73623	-1.54748	-2.76278	-1.66978
1-Methylnicotinamide	0.0963684	-0.198079	0.0740006	0.44904	-0.640597	-3.11864	-0.838537	-3.926	-2.34104	-1.11864
Cystathionine	-0.222793	-0.0024025	0.319526	0.366831	-0.719468	-1.0024	-0.41744	-0.729384	-1.19505	-1.12793
Ethanolamine	-0.341274	0.175697	0.184091	0.231819	-0.375701	-0.296891	-0.883846	-0.108913	-1.12638	-0.573438
Choline	-0.333858	-0.0753482	0.313083	0.170358	-0.168485	-0.51968	-0.994159	-0.411059	-1.09983	-0.580518
Threonine	0.00644729	-0.265829	0.393339	0.279347	-0.651255	-0.604185	-1.05956	-0.126036	-1.07834	-0.731253
CDP-ethanolamine	-0.275607	0.0304497	-0.0083695	0.070737	0.148086	-1.27245	-1.23514	-0.911985	-0.668714	-2.21684
Serine	0.229806	-0.0840945	0.0543933	0.0186092	-0.264406	-1.00753	-0.432541	-0.859267	-0.542434	-0.872589
Cysteine	0.128569	-0.205183	0.0179468	0.179618	-0.161232	-1.27209	-1.06725	-0.492946	-0.271867	-0.496363
Glycine	0.163052	-0.19932	0.171149	0.048992	-0.236352	1.23298	1.38909	1.09138	0.980535	0.995933
Guanidoacetate	0.223194	0.223194	0.0167433	-0.0112711	-0.596234	1.62919	1.03055	1.61092	1.27631	1.41434
Putrescine	0.150774	-0.514807	-0.260579	1.0721	-1.98452	1.40626	1.22011	1.13687	1.94009	0.845811
SAM (pmol/mg tissue)
fl/fl1	4.56
fl/fl2	3.268
fl/fl3	5.091
fl/fl4	5.784
fl/fl5	7.441
HKO1	2.476
HKO2	2.553
HKO3	2.57
HKO4	2.66
HKO5	2.385
SAH (pmol/mg tissue)
fl/fl1	25.474
fl/fl2	21.236
fl/fl3	21.503
fl/fl4	22.637
fl/fl5	18.365
HKO1	30.543
HKO2	26.132
HKO3	36.82
HKO4	41.196
HKO5	32.191
SAM/SAH ratio
fl/fl1	0.179006
fl/fl2	0.15389
fl/fl3	0.236758
fl/fl4	0.255511
fl/fl5	0.405173
HKO1	0.081066
HKO2	0.115353
HKO3	0.069799
HKO4	0.0645694
HKO5	0.074089

## Sheet: Fig. 3a - g
	Body weight (g)
Age (week)	fl/fl1	fl/fl2	fl/fl3	fl/fl4	fl/fl5	fl/fl6	fl/fl7	HKO1	HKO2	HKO3	HKO4	HKO5	HKO6	HKO7
4	17.9	15.3	17.7	11.7	12.4	13.8	15.6	15.8	13.4	16	11.9	13.5	15.8	15.3
5	19.7	17.3	18.3	15.6	15.5	15.9	17	18.5	15.3	18.5	16.6	14.8	17.3	16.4
6	20.6	18.4	20.5	17.8	17.6	18.3	19.2	21.2	14.7	19.2	18.1	16.1	19.3	17.8
7	21.6	20.5	21.4	19.8	19.03	19.6	20.8	22.4	15.4	20.9	19.7	17.3	21.5	19.5
8	22.8	21.5	21.9	20.8	20.4	20.9	21.3	23.5	17.7	21.9	20.7	19.1	22.6	20.6
9	23.3	22.2	22.5	21.4	21.6	20.9	21.2	24.2	19.6	22	21	20.6	23.2	21.1
10	24.1	23.4	23.7	21.9	22.1	22.3	22.6	24.7	20.4	22.5	21.4	21.6	23.5	21.8
11	25.9	25.9	26.4	23.9	23.9	22.2	22.8	26	21.6	23.2	21.9	23.4	25.3	23.7
12	25.5	26.3	26.2	24	24	22.7	23	28.4	23	25.4	24.8	23.3	25.1	23.6
13	26	26.3	26.1	24.6	24.6	23.2	23.5	28.7	23.7	24.2	24.8	24	25.6	23.6
14	25.6	26.2	26.3	25	24.2	24	24.2	29.6	24.6	24.8	25.3	25	26.4	24.1
15	26.8	26.5	26.5	25.5	25	24.9	25	28.6	24.5	24.5	25.3	25.5	27	24.8
16	27	27.2	27.3	25.8	25.6	24.8	24.6	29.5	25.5	25.5	25.8	26.2	27.6	25.6
17	26.9	27.5	27.4	26	25.8	24.3	25.2	30	26.5	26	26.1	27.6	26	25.7
18	26.7	27.8	27.6	26.5	26.2	24.5	25	30.5	26.2	26.4	26.2	28	26	25.6
19	27.2	27.2	27.5	27.2	26.5	24.8	25	30.7	26.7	25.9	26.4	28.8	26.8	26.7
20	27.8	28	27.5	27.8	27.4	25.2	25.4	31.1	27.5	27	27.9	26.9	29	26.8
21	27.5	27.8	27.8	28.3	28.4	25.8	25.9	30.9	28	27	28.6	27.2	30.2	27.3
22	27.8	27.2	28	28.8	28.9	26.2	26.6	31.1	27.9	26.2	28.5	27.8	30.7	27.6
Body mass (g)
fl/fl1	26.9
fl/fl2	26.4
fl/fl3	26.8
fl/fl4	28.9
fl/fl5	28.8
fl/fl6	26.6
fl/fl7	26.2
HKO1	25.6
HKO2	29.9
HKO3	28.5
HKO4	27.9
HKO5	27.8
HKO6	27.6
HKO7	30.7
Lean mass (g)
fl/fl1	21.6
fl/fl2	21.84
fl/fl3	20.85
fl/fl4	23.91
fl/fl5	23.16
fl/fl6	20.9
fl/fl7	20.54
HKO1	19.14
HKO2	24.3
HKO3	23.66
HKO4	21.99
HKO5	21.72
HKO6	20.57
HKO7	21.54
Fat mass (g)
fl/fl1	2.37
fl/fl2	1.98
fl/fl3	3.14
fl/fl4	1.76
fl/fl5	2.77
fl/fl6	2.42
fl/fl7	2.73
HKO1	3.87
HKO2	2.52
HKO3	2.09
HKO4	3
HKO5	3.2
HKO6	4.22
HKO7	6.13
Fat mass percentage
fl/fl1	8.82
fl/fl2	7.51
fl/fl3	11.74
fl/fl4	6.11
fl/fl5	9.63
fl/fl6	9.09
fl/fl7	10.45
HKO1	15.12
HKO2	8.43
HKO3	7.34
HKO4	10.77
HKO5	11.52
HKO6	15.31
HKO7	19.99
GTT	Glycemia (mg/dL)
t min)	fl/fl1	fl/fl2	fl/fl3	fl/fl4	fl/fl5	fl/fl6	fl/fl7	HKO1	HKO2	HKO3	HKO4	HKO5	HKO6	HKO7
0	115	97	117	128	91	89	74	170	106	115	96	152	88	97
15	300	398	368	410	294	321	363	393	382	417	357	305	382	411
30	306	430	398	341	294	376	322	310	301	295	303	329	411	439
60	295	273	332	236	254	328	275	225	239	259	235	262	255	298
90	171	169	227	194	229	228	210	144	187	157	152	243	188	234
120	175	142	176	186	191	174	133	134	176	142	148	226	183	195
ITT	Glycemia (mg/dL)
t min)	fl/fl1	fl/fl2	fl/fl3	fl/fl4	fl/fl5	fl/fl6	HKO1	HKO2	HKO3	HKO4	HKO5	HKO6
0	163	162	143	177	197	194	162	138	162	153	200	182
15	91	68	90	106	94	118	91	106	36	52	92	61
30	72	59	66	95	88	78	41	110	22	26	84	59
60	56	21	22	61	72	38	20	123	20	21	45	39
90	117	27	21	92	67	61	20	134	20	20	145	57
Serum TG (mg/dL)
fl/fl1	23.96
fl/fl2	35.07
fl/fl3	40.63
fl/fl4	39.52
fl/fl5	26.18
fl/fl6	26.18
fl/fl7	55.08
HKO1	47.3
HKO2	23.96
HKO3	32.85
HKO4	48.41
HKO5	43.96
HKO6	46.19
HKO7	47.3
Serum TC (mg/dL)
fl/fl1	76.17
fl/fl2	70.13
fl/fl3	67.45
fl/fl4	87.58
fl/fl5	60.74
fl/fl6	55.37
fl/fl7	85.57
HKO1	72.15
HKO2	60.39
HKO3	72.15
HKO4	78.86
HKO5	53.83
HKO6	95.64
HKO7	76.85
Hepatic TG (mg/g tissue)
fl/fl1	31.5
fl/fl2	24
fl/fl3	24.36
fl/fl4	21.12
fl/fl5	22.09
fl/fl6	33.58
fl/fl7	37.53
HKO1	30.12
HKO2	47.43
HKO3	25.39
HKO4	28.46
HKO5	48.35
HKO6	42.58
HKO7	37.69
Hepatic TC (mg/g tissue)
fl/fl1	3.49
fl/fl2	3.78
fl/fl3	4.1
fl/fl4	3.4
fl/fl5	2.37
fl/fl6	3.43
fl/fl7	4.04
HKO1	3.9
HKO2	5.21
HKO3	7.34
HKO4	3.13
HKO5	6.56
HKO6	7
HKO7	10.15
ALT (U/L)
fl/fl1	31.1
fl/fl2	43.73
fl/fl3	35.96
fl/fl4	36.93
fl/fl5	36.93
fl/fl6	46.46
fl/fl7	45.13
HKO1	48.59
HKO2	51.51
HKO3	64.14
HKO4	43.73
HKO5	67.7
HKO6	78.32
HKO7	39.82

## Sheet: Fig. 4a - e, Fig. 4g - h
Body mass (g)
fl/fl1	28.2
fl/fl2	31.1
fl/fl3	34.8
fl/fl4	36.2
fl/fl5	25.2
fl/fl6	27.7
fl/fl7	29.4
HKO1	33.5
HKO2	36
HKO3	33.3
HKO4	30.6
HKO5	36.8
HKO6	32.2
HKO7	41.8
Lean mass (g)
fl/fl1	25.27
fl/fl2	28.46
fl/fl3	29.95
fl/fl4	29.91
fl/fl5	22.23
fl/fl6	24.5
fl/fl7	25.59
HKO1	30.15
HKO2	25.04
HKO3	25.47
HKO4	22.97
HKO5	26.25
HKO6	24.34
HKO7	29.42
Fat mass (g)
fl/fl1	3.78
fl/fl2	3.8
fl/fl3	6.1
fl/fl4	7.4
fl/fl5	3.56
fl/fl6	3.8
fl/fl7	4.16
HKO1	13.44
HKO2	4.47
HKO3	12.18
HKO4	8.51
HKO5	8.1
HKO6	11.89
HKO7	8.47
Fat mass percentage
fl/fl1	13.4
fl/fl2	12.21
fl/fl3	17.52
fl/fl4	20.44
fl/fl5	14.12
fl/fl6	13.71
fl/fl7	14.14
HKO1	13.34
HKO2	33.83
HKO3	25.55
HKO4	26.47
HKO5	32.3
HKO6	26.3
HKO7	32.15
Serum TG (mg/dL)
fl/fl1	35.69
fl/fl2	30.32
fl/fl3	37.48
fl/fl4	61.63
fl/fl5	28.53
fl/fl6	41.95
fl/fl7	42.84
HKO1	56.26
HKO2	52.69
HKO3	46.42
HKO4	62.53
HKO5	43.74
HKO6	50.9
HKO7	72.37
Serum TC (mg/dL)
fl/fl1	155.99
fl/fl2	173.33
fl/fl3	312.04
fl/fl4	466.16
fl/fl5	190.67
fl/fl6	129.02
fl/fl7	308.19
HKO1	681.93
HKO2	335.16
HKO3	416.07
HKO4	481.57
HKO5	377.54
HKO6	435.34
HKO7	354.42
Hepatic TG (mg/g tissue)
fl/fl1	90.82
fl/fl2	103.45
fl/fl3	96.05
fl/fl4	85.63
fl/fl5	43.33
fl/fl6	72.95
fl/fl7	74.35
HKO1	125.84
HKO2	131.28
HKO3	110.96
HKO4	87.75
HKO5	74.99
HKO6	102.6
HKO7	121.76
Hepatic TC (mg/g tissue)
fl/fl1	15.29
fl/fl2	13.69
fl/fl3	22.6
fl/fl4	25.78
fl/fl5	8.01
fl/fl6	17.45
fl/fl7	12.61
HKO1	22.96
HKO2	19.05
HKO3	17.56
HKO4	33.85
HKO5	27.05
HKO6	31.03
HKO7	24.03
GTT	Glycemia (mg/dL)
time (min)	fl/fl1	fl/fl2	fl/fl3	fl/fl4	fl/fl5	fl/fl6	HKO1	HKO2	HKO3	HKO4	HKO5	HKO6
15	388	353	341	434	391	335	369	536	461	423	466	418
30	357	382	315	328	334	380	398	527	462	477	488	437
60	196	229	254	222	237	361	374	441	532	410	368	418
90	206	192	201	182	168	323	355	338	440	355	429	347
120	124	153	171	162	139	274	312	265	357	283	343	301
ITT	Glycemia (mg/dL)
time (min)	fl/fl1	fl/fl2	fl/fl3	fl/fl4	fl/fl5	fl/fl6	HKO1	HKO2	HKO3	HKO4	HKO5	HKO6
0	140	158	151	155	180	167	210	181	231	205	217	210
15	47	61	67	81	34	96	84	115	80	78	131	70
30	37	32	67	67	25	43	68	77	58	74	87	65
60	23	20	74	54	28	25	95	62	54	41	92	105
90	20	20	68	66	24	20	140	63	145	65	83	97
Steatosis grade
fl/fl1	2
fl/fl2	1
fl/fl3	2
fl/fl4	3
fl/fl5	1
fl/fl6	1
fl/fl7	2
HKO1	3
HKO2	3
HKO3	2
HKO4	3
HKO5	3
HKO6	3
HKO7	3
Lobular inflammation
fl/fl1	3
fl/fl2	3
fl/fl3	1
fl/fl4	0
fl/fl5	3
fl/fl6	3
fl/fl7	3
HKO1	2
HKO2	1
HKO3	0
HKO4	0
HKO5	0
HKO6	0
HKO7	0
Fibrosis stage
fl/fl1	3
fl/fl2	3
fl/fl3	1
fl/fl4	1
fl/fl5	4
fl/fl6	4
fl/fl7	4
HKO1	2
HKO2	1
HKO3	1
HKO4	1
HKO5	2
HKO6	1
HKO7	1
ALT (U/L)
fl/fl1	57.27
fl/fl2	97.11
fl/fl3	69.72
fl/fl4	164.4
fl/fl5	73.06
fl/fl6	76.98
fl/fl7	87.42
HKO1	168.08
HKO2	128.24
HKO3	192.99
HKO4	234.07
HKO5	147.44
HKO6	155.27
HKO7	156.57

## Sheet: Fig 5b
	OCR (pmol/min)
t (min)	WT1	WT2	WT3	WT4	WT5	WT6	WT7	WT8	WT9	WT10	WT11	KO1	KO2	KO3	KO4	KO5	KO6	KO7	KO8	KO9	KO10	KO11
1.56836	145.209	138.077	108.228	134.315	123.313	208.051	237.743	1.68278	171.023	233.605	272.316	118.808	122.447	151.379	-2.85769	146.172	126.201	255.495	231.915	237.124	190.922	211.267
10.2265	142.13	137.115	105.381	119.257	121.797	200.929	231.239	3.52019	132.533	226.59	265.349	116.916	121.367	151.586	-0.865008	138.588	124.029	250.765	226.365	230.089	185.351	205.569
18.8742	141.555	137.613	104.034	121.72	122.514	200.504	230.234	3.1147	133.85	225.535	262.395	115.009	121.926	151.085	-0.396231	136.405	122.663	248.722	224.675	227.973	185.297	204.459
27.6257	44.1689	40.5669	43.3374	36.7588	42.2867	73.8356	73.4057	5.27427	-25.5	66.432	74.3688	30.1881	37.046	43.4659	-2.26542	49.7109	41.3297	79.176	71.8435	67.3744	57.5686	56.3168
36.2733	44.159	39.3799	42.1292	25.5898	42.1596	73.4886	73.8666	2.12234	89.7103	66.1265	76.5306	30.7911	37.3063	44.7667	-4.4436	43.2361	40.3943	85.0446	73.0444	68.0038	59.5034	60.4043
44.9197	45.1508	40.2381	40.3819	28.4303	39.7788	72.3694	73.4085	2.98015	41.8696	63.4234	73.8046	31.1001	37.9575	43.193	-0.967176	45.5438	40.9467	83.2603	72.57	68.3406	59.448	58.9306
53.677	343.648	295.237	185.181	243.161	216.044	414.272	510.439	6.37445	314.729	550.145	657.387	239.468	280.873	378.658	-4.38821	228.293	231.633	534.379	487.208	537.173	493.31	489.084
62.3232	330.382	304.358	187.603	223.292	205.752	377.99	502.221	3.57194	329.552	544.268	652.538	245.763	261.905	348.996	-1.94424	238.292	221.224	519.59	491.145	525.038	478.919	482.844
70.9712	351.372	324.251	197.098	250.125	235.092	411.942	507.191	4.95404	328.134	539.23	649.841	272.3	286.316	383.882	-2.87148	268.051	236.834	522.016	500.627	531.574	481.565	487.394
79.7319	19.7475	20.6625	28.02	8.49451	23.8245	44.4892	38.7898	8.87847	-20.7249	26.5049	31.5019	39.0656	17.7774	18.8121	-2.29898	21.3154	21.3881	38.5268	32.3261	25.403	22.6059	20.7033
88.3867	25.3111	22.9964	27.4789	6.81481	23.3705	44.4783	41.4916	6.29612	-15.3375	31.8779	38.012	76.1411	21.8574	24.0064	-3.53752	26.982	23.4731	48.0687	40.009	34.6946	28.268	28.05
97.0378	24.2639	20.5581	25.5532	5.20127	21.4491	40.9117	37.1582	2.81056	-17.5309	29.1325	35.5733	-10.8757	19.9745	22.8097	-5.06536	25.1123	20.9446	45.8417	38.586	31.3127	25.8922	29.0715

## Sheet: Fig. 6a, Fig. 6c-d, Fig. 6f-g 
Pathway	NES
WP_CHOLESTEROL_BIOSYNTHESIS	2.63462
WP_FATTY_ACID_BIOSYNTHESIS	2.44515
WP_FATTY_ACID_BETAOXIDATION	2.158
WP_OXIDATIVE_PHOSPHORYLATION	2.07382
WP_EICOSANOID_METABOLISM_VIA_CYTOCHROME_P450_MONOOXYGENASES	2.06753
WP_CHOLESTEROL_METABOLISM_WITH_BLOCH_AND_KANDUTSCHRUSSELL_PATHWAYS	2.0264
WP_MITOCHONDRIAL_LONG_CHAIN_FATTY_ACID_BETAOXIDATION	1.87323
WP_TRANSLATION_FACTORS	1.26153
WP_ENDOCHONDRAL_OSSIFICATION	-1.32627
WP_EICOSANOID_METABOLISM_VIA_LIPOXYGENASES_LOX	-1.33776
WP_LEPTININSULIN_SIGNALING_OVERLAP	-1.34161
WP_TYROBP_CAUSAL_NETWORK_IN_MICROGLIA	-1.38325
WP_GDNFRET_SIGNALING_AXIS	-1.38851
WP_MICROGLIA_PATHOGEN_PHAGOCYTOSIS_PATHWAY	-1.40112
WP_MATRIX_METALLOPROTEINASES	-1.41007
WP_WNT_SIGNALING_IN_KIDNEY_DISEASE	-1.42008
WP_GPCRS_PEPTIDE	-1.45893
WP_INFLAMMATORY_RESPONSE_PATHWAY	-1.49383
	log2FC
Gene	fl/fl1	fl/fl2	fl/fl3	HKO1	HKO2	HKO3
Acsl4	-0.00877118	-0.0625053	0.0682739	0.0370374	-0.300643	-0.809776
Mecr	0.0742293	0.016544	-0.0959313	-0.0803191	0.309722	0.293798
Acsl3	0.00489099	-0.100059	0.0889684	0.326219	0.776463	0.359841
Echdc2	-0.0470066	0.0607419	-0.0158767	0.346786	0.550672	0.716306
Echs1	0.129875	-0.0179551	-0.123168	0.453907	0.807861	0.434601
Hadh	0.053839	0.11526	-0.186383	0.539071	0.965025	0.401816
Acaca	0.08548	-0.0431897	-0.0462469	0.760426	0.933655	0.244186
Ech1	0.129449	0.0212747	-0.166068	0.574382	0.923238	0.573262
Echdc3	-0.000259301	0.0625929	-0.065161	0.426845	1.0661	0.784272
Decr1	0.00470086	0.134488	-0.153554	0.61538	1.08724	0.686889
Acaa2	0.105821	0.00946076	-0.124512	0.57426	0.884907	1.00128
Acsl5	0.15616	-0.0707478	-0.0992189	0.856467	1.35625	0.352966
Pcx	0.0564933	0.0850116	-0.153015	0.955682	1.27541	0.806525
Echdc1	-0.122865	-0.101042	0.200728	1.18535	1.61938	0.764162
Pecr	0.159547	-0.0838279	-0.0900153	0.589122	1.44284	1.57891
Scd1	0.158061	-0.0907035	-0.0813865	1.08455	1.97199	0.48698
Acsl1	0.0342212	0.263723	-0.366945	1.55222	1.60348	0.863649
Acly	-0.0269571	-0.0203497	0.0461671	1.26202	2.22722	0.965052
Fasn	-0.0287051	-0.0583078	0.0831252	1.61046	2.21458	0.524514
Acss2	0.070061	-0.0195146	-0.0533823	1.55707	3.13756	0.947134
Acacb	-0.0519123	0.178797	-0.146557	2.35266	2.73283	1.12766
	log2FC
Gene	fl/fl1	fl/fl2	fl/fl3	HKO1	HKO2	HKO3
Lamc2	-0.280907	0.494314	-0.380305	-2.68483	-3.58382	-3.15488
Lama5	-0.172809	0.35957	-0.26909	-2.68306	-2.8958	-2.50845
Lck	0.0773166	-0.303323	0.182136	-1.90865	-1.86446	-2.54877
Col1a1	0.00572425	-0.0369918	0.0304621	-1.06821	-2.07059	-3.06029
Cd40	0.0992705	-0.0684154	-0.0364024	-1.58283	-1.88445	-1.89258
Col3a1	0.0519098	0.0866166	-0.149622	-0.974645	-2.01164	-2.62423
Lamb2	-0.0947851	0.31595	-0.288492	-1.50457	-1.71913	-1.85984
Col1a2	-0.0544597	0.10518	-0.0567666	-0.992668	-1.86056	-2.48049
Thbs3	0.181351	-0.0452287	-0.156951	-1.75229	-1.61733	-1.28967
Cd28	0.0515367	0.0826564	-0.144543	-1.08781	-2.18989	-1.47366
Il2rg	0.0627567	-0.076813	0.010623	-1.31844	-1.57884	-1.55067
Il2ra	-0.542124	0.748031	-0.658034	-1.06895	-1.7116	-1.73234
Il4	-1.01136	0.64425	-0.0877414	-1.24868	-2.21326	-0.689673
Cd80	-0.425766	0.25187	0.0905921	-0.436576	-2.1947	-1.74151
Il2rb	-0.311992	0.340616	-0.107534	-0.740841	-1.48303	-1.32623
Ifngr1	0.0932962	0.161621	-0.295744	-0.632107	-1.29179	-1.33904
Thbs1	0.0219675	-0.240767	0.186959	-0.310078	-1.27034	-1.94778
Cd86	0.00185324	-0.330709	0.267319	-0.769177	-0.922443	-1.00372
Lamb1	-0.0109571	0.217232	-0.242866	-0.654323	-1.0034	-1.0331
Lamc1	0.0555864	0.0333898	-0.0934101	0.0534912	-0.801496	-0.781138
Tnfrsf1b	-0.029377	0.0039834	0.0248753	-0.316463	-0.451712	-0.429298
Il4ra	0.0531301	0.0392157	-0.0970675	-0.307858	-0.295884	-0.426714
Zap70	0.220361	-0.0408917	-0.2127	-1.47424	-0.340266	0.326815
Tnfrsf1a	0.214857	-0.258324	0.0048281	-0.245279	-0.114637	0.269447
Vtn	0.103737	-0.0579136	-0.0517062	0.0201323	0.341928	0.904801
Fn1	0.167931	-0.139121	-0.0462044	0.400104	0.501683	0.839101
	Relative Acly mRNA level
mouse	fl/fl Chow	HKO chow	fl/fl AMLN	HKO AMLN
1	0.946752	0.373987	0.203212	0.669455
2	0.78516	0.283429	0.301673	0.717504
3	1.538	1.4251	0.257217	0.486685
4	1.41525	0.973369	0.283429	0.371403
5	0.566858	0.457251	0.245035	1.10271
6	0.747974	1.09462	0.117527	0.412098
	Relative Acaca mRNA level
mouse	fl/fl Chow	HKO chow	fl/fl AMLN	HKO AMLN
1	1.28828	0.572541	0.787554	1.58606
2	0.804102	0.430907	0.904661	1.38207
3	0.886044	1.04641	0.685605	0.680869
4	1.36174	0.526845	0.793031	1.25306
5	0.729738	0.452331	0.832458	1.36174
6	0.930095	1.27172	0.596854	1.07583
	Relative Acacb mRNA level
mouse	fl/fl Chow	HKO chow	fl/fl AMLN	HKO AMLN
1	0.829329	0.692563	0.351115	1.6133
2	1.05703	0.368572	0.447518	1.95886
3	1.01397	1.20582	0.572679	1.16475
4	1.02813	0.817912	0.489716	2.3457
5	0.779174	0.233261	0.395025	1.87907
6	1.29237	0.91998	0.279325	1.24835
	Relative Fasn mRNA level
mouse	fl/fl Chow	HKO chow	fl/fl AMLN	HKO AMLN
1	0.602767	0.659604	0.429185	1.24805
2	0.702063	0.285126	0.493005	1.6698
3	1.75281	1.10941	0.784406	0.864341
4	1.07898	1.41389	0.611182	0.812068
5	1.15643	0.506865	0.731877	1.50371
6	0.706946	1.24736	0.381478	0.469655
	Relative Scd1 mRNA level
mouse	fl/fl Chow	HKO chow	fl/fl AMLN	HKO AMLN
1	0.82908	0.932763	2.29673	3.13743
2	1.3283	0.201602	2.4787	5.69455
3	1.19713	0.932763	3.43327	5.0266
4	0.985947	1.02782	2.49594	5.20386
5	0.726776	0.562367	2.14293	6.6445
6	0.932763	1.26277	1.14043	5.09677
	Relative Ccl2 mRNA level
mouse	fl/fl Chow	HKO chow	fl/fl AMLN	HKO AMLN
1	0.581768	3.55172	8.10334	3.17888
2	0.932074	3.4964	5.30928	4.10823
3	1.01292	2.14134	1.89017	1.77586
4	0.800246	1.09317	7.50846	3.31387
5	0.345921	0.545854	5.80991	2.45976
6	2.32707	1.26446	8.46948	4.34247
	Relative Adgre1 mRNA level
mouse	fl/fl Chow	HKO chow	fl/fl AMLN	HKO AMLN
1	1.32811	0.939116	4.25564	2.60156
2	0.945648	2.17253	5.85381	2.11312
3	0.747101	0.773447	3.90661	3.36213
4	0.907126	1.07876	3.0512	2.65622
5	0.69707	1.65792	3.2476	2.47834
6	1.37495	0.397596	5.5272	2.32846
	Relative Tnf mRNA level
mouse	fl/fl Chow	HKO chow	fl/fl AMLN	HKO AMLN
1	0.987479	0.612093	5.98149	3.29853
2	2.4654	0.716925	5.35847	2.66073
3	1.05835	2.99348	1.43577	1.89451
4	0.264588	2.28441	5.2847	3.34457
5	0.683883	1.18091	4.6326	2.0446
6	0.540296	0.841959	4.29251	1.53882
	Relative Col1a1 mRNA level
mouse	fl/fl Chow	HKO chow	fl/fl AMLN	HKO AMLN
1	0.669894	1.64947	16.5873	2.5883
2	0.953962	1.80764	14.846	3.89603
3	1.47632	1.66094	2.01671	2.81279
4	1.1503	2.05909	21.4203	3.36826
5	1.16635	2.45917	13.5668	1.35849
6	0.583176	1.19914	12.7463	4.06148
	Relative Col3a1 mRNA level
mouse	fl/fl Chow	HKO chow	fl/fl AMLN	HKO AMLN
1	0.490735	0.583586	5.03858	0.842657
2	1.01608	1.32793	5.40022	1.56159
3	1.47735	1.11963	1.74475	0.497586
4	1.14315	1.32227	6.55691	1.15911
5	1.18346	1.27104	7.02753	0.511575
6	0.689211	0.860363	7.85177	0.890703
	Relative Des mRNA level
mouse	fl/fl Chow	HKO chow	fl/fl AMLN	HKO AMLN
1	0.898851	1.23641	3.37796	1.10662
2	1.09138	1.9809	3.08689	1.4396
3	1.49087	1.51168	1.53278	1.44009
4	0.745435	1.42026	3.28559	1.53278
5	0.963374	1.96721	4.33537	1.04692
6	0.81009	1.10662	2.49001	1.71256
	Relative Timp1 mRNA level
mouse	fl/fl Chow	HKO chow	fl/fl AMLN	HKO AMLN
1	0.725503	0.644858	29.183	1.73755
2	0.141322	3.42268	26.3011	13.8044
3	1.45101	1.38228	2.09515	1.14636
4	0.799436	1.63247	15.106	5.15887
5	0.605859	2.27383	14.0944	3.08882
6	2.27687	0.880902	30.2121	8.73649

## Sheet: Fig. 7a - b
Phenotype	Z-statistic	-log10P
TG	5.4	7.47366
HDL	4.83	6.15927
WHR	3.28	3.28233
HBA1C	3.07	2.97881
LDL	2.89	2.72125
CHOL	2.88	2.70774
WHRadjBMI	2.02	1.66555
BMI	2	1.64016
HBA1CMMOL	1.84	1.48149
Incr30	1.79	1.43652
	SMD	95% CI
GSE89632	0.44	-0.17, 1.05
GSE126848	0.5	-0.23, 1.23
Summary	0.47	0.00, 0.93

## Sheet: Fig. S2
Hepatic glutathionine (pmol/mg tissue)
fl/fl1	721.34
fl/fl2	444.31
fl/fl3	592.52
fl/fl4	925.97
fl/fl5	735
HKO1	323.68
HKO2	168.53
HKO3	649.54
HKO4	894.64
HKO5	663.81

## Sheet: Fig. S3b
	OCR (pmol/min)
t (min)	WT1	WT2	WT3	WT4	WT5	KO1	KO2	KO3	KO4	KO5
1.37664	90.1352	89.6119	85.7323	83.5951	96.5028	92.6835	94.1114	93.6178	118.142	39.3338
9.8735	86.7279	87.6786	87.3239	81.5543	98.5372	79.9631	94.9255	90.3803	126.285	30.8741
18.367	85.2124	87.6858	85.7386	82.599	97.4659	78.502	94.9861	88.3679	112.94	30.8072
26.9755	37.9043	47.3212	47.949	42.4614	49.5491	5.1083	50.244	48.8958	66.2574	-22.3145
35.4728	38.4062	49.9408	48.5467	45.0877	50.384	3.85061	48.1495	47.3718	59.3544	-23.5327
43.9659	41.6512	49.5049	48.4215	44.476	52.7831	5.27767	50.3417	50.1548	64.6778	-21.7462
52.5739	82.1226	91.2886	82.7099	77.7793	87.6396	73.8443	81.5232	74.7229	110.57	9.2098
61.0691	84.2607	94.9053	86.3928	80.305	87.5582	74.8926	93.4137	83.1471	114.016	20.3364
69.5636	92.7761	110.206	94.6876	88.1446	93.0697	97.0913	100.997	91.1176	129.816	30.3557
78.1765	31.47	33.2328	36.082	35.3804	37.8972	-13.7993	36.8646	35.7832	50.3161	-38.7214
86.6723	29.9346	31.5264	35.4587	34.9622	38.1804	-16.4007	36.0097	34.0181	91.7691	-39.1822
95.3932	29.9633	32.1043	32.6945	35.4107	37.3616	-17.4214	35.1973	34.6936	53.4066	-39.9982

## Sheet: Fig. S4
Phenotype	Z-statistic	-log10P
CHOL	6.98	11.8268
TG	6.93	11.6778
HBA1C	6.9	11.5867
LDL	6.47	10.2958
WHRadjBMI	6.43	10.1831
HDL	6.3	9.83565
WHR	4.01	4.51004
Incr30	2.51	2.22403
HBA1CMMOL	1.88	1.51999
BMI	0.79	0.669586
